# Supplementary material for: Synthesis and crystal structure of a new magnesium phosphate Na3RbMg7(PO4)6
Source: Acta Crystallogr E Crystallogr Commun. 2017 May 5;73(Pt 6):817–20. doi: 10.1107/S2056989017006363 (PMC5458299; doi:10.1107/S2056989017006363)
Supplement: Supplementary file 1 [file e-73-00817-sup1.cif]

##############################################################################
#                                                                            #
# This CIF contains the data in a paper accepted for publication in          #
# Acta Crystallographica Section E. It conforms to the requirements of       #
# Notes for Authors for Acta Crystallographica Section E, and has been       #
# peer reviewed under the auspices of the IUCr Commission on Journals.       #
#                                                                            #
# Full details of the Crystallographic Information File format               #
# are given in the paper "The Crystallographic Information File (CIF):       #
# a New Standard Archive File for Crystallography" by S. R. Hall, F. H.      #
# Allen and I. D. Brown [Acta Cryst. (1991), A47, 655-685].                  #
#                                                                            #
# The current version of the core CIF dictionary is obtainable from          #
# ftp://ftp.iucr.org/pub/cif_core.dic.                                       #
#                                                                            #
# Software is freely available for graphical display of the structure(s)     #
# in this CIF. For information consult the CIF software page                 #
# http://www.iucr.org/resources/cif/software.                                #
#                                                                            #
# This file may be used for bona fide research purposes within the           #
# scientific community so long as proper attribution is given to the journal # 
# article from which it was obtained.                                        #
#                                                                            #
##############################################################################
data_global
_audit_creation_method     'from SHELXL-97'
_journal_date_recd_electronic     2017-03-15
_journal_date_accepted     2017-04-27
_journal_name_full     'Acta Crystallographica, Section E'
_journal_year     2017
_journal_volume     73
_journal_issue      6
_journal_page_first     817
_journal_page_last     820
_journal_paper_category     GI
_journal_paper_doi     10.1107/S2056989017006363
_journal_coeditor_code     BR2264
_publ_contact_author_name     'Teycir Ben Hamed'
_publ_contact_author_address
;
Unit\'e  de recherche
Mat\'eriaux Inorganiques,
Facult\'e des Sciences,
Universit\'e de Monastir 5019
Monastir
Tunisia
;
_publ_contact_author_email     teycirbenhamed@yahoo.fr
_publ_contact_author_fax     '+21673500278'
_publ_contact_author_phone     '+21673500279'
_publ_section_title
;
Synthesis and crystal structure of a new magnesium phosphate
Na~3~RbMg~7~(PO~4~)~6~
;
loop_
    _publ_author_name
    _publ_author_address
    'Ben Hamed, Teycir'
;
Unit\'e de recherche
Mat\'eriaux Inorganiques,
Facult\'e des Sciences,
Universit\'e de Monastir, 5019
Monastir, Tunisia
;
    'Boukhris, Amal'
;
Unit\'e de recherche
Mat\'eriaux Inorganiques,
Facult\'e des Sciences,
Universit\'e de Monastir, 5019
Monastir, Tunisia
;
    'Badri, Abdessalem'
;
Unit\'e  de recherche
Mat\'eriaux Inorganiques,
Facult\'e des Sciences,
Universit\'e de Monastir, 5019
Monastir, Tunisia
;
    'Ben Amara, Mongi'
;
Unit\'e  de recherche
Mat\'eriaux Inorganiques,
Facult\'e des Sciences,
Universit\'e de Monastir, 5019
Monastir, Tunisia
;
_publ_section_synopsis
;
Trisodium rubidium heptamagnesium hexakis(orthophosphate) exhibits a new
structure type, with MgO<i>~x~</i> (<i>x</i> = 5 and 6) polyhedra linked
directly to each other through common corners or edges and reinforced by
corner-sharing with PO~4~ tetrahedra. The resulting anionic three-dimensional
framework leads to the formation of channels in which the Na^+^ cations are
located, while the Rb^+^ cations are located in large interstitial cavities.
;
data_I
_audit_creation_method     'SHELXL-2014/7'
_chemical_name_systematic
;
Trisodium rubidium heptamagnesium hexakis(orthophosphate)
;
_chemical_name_common     ?
_chemical_formula_moiety     'Mg7 Na3 O24 P6 Rb1'
_chemical_formula_sum     'Mg7 Na3 O24 P6 Rb'
_chemical_formula_weight     894.43
_chemical_melting_point     ?
_shelx_space_group_comment
;
The symmetry employed for this shelxl refinement is uniquely defined
by the following loop, which should always be used as a source of
symmetry information in preference to the above space-group names.
They are only intended as comments.
;
_space_group_crystal_system     monoclinic
_space_group_name_H-M_alt     'C 2/c'
_space_group_name_Hall     '-C 2yc'
loop_
    _space_group_symop_operation_xyz
    'x, y, z'
    '-x, y, -z+1/2'
    'x+1/2, y+1/2, z'
    '-x+1/2, y+1/2, -z+1/2'
    '-x, -y, -z'
    'x, -y, z-1/2'
    '-x+1/2, -y+1/2, -z'
    'x+1/2, -y+1/2, z-1/2'
_cell_length_a     12.734(3)
_cell_length_b     10.685(3)
_cell_length_c     15.498(5)
_cell_angle_alpha     90
_cell_angle_beta     112.83(2)
_cell_angle_gamma     90
_cell_volume     1943.5(10)
_cell_formula_units_Z     4
_cell_measurement_reflns_used     25
_cell_measurement_theta_min     7.48
_cell_measurement_theta_max     10.79
_cell_measurement_temperature     293(2)
_exptl_crystal_description     prism
_exptl_crystal_colour     colourless
_exptl_crystal_size_max     0.16
_exptl_crystal_size_mid     0.10
_exptl_crystal_size_min     0.07
_exptl_crystal_density_diffrn     3.057
_exptl_crystal_density_meas     ?
_exptl_crystal_density_method     ?
_exptl_crystal_F_000     1744
_exptl_absorpt_coefficient_mu     3.467
_exptl_absorpt_correction_type     refdelf
_exptl_absorpt_process_details
;
(Parkin <i>et al.</i>,  1995)
;
_shelx_estimated_absorpt_T_min     ?
_shelx_estimated_absorpt_T_max     ?
_exptl_absorpt_correction_T_min     0.3766
_exptl_absorpt_correction_T_max     0.4846
_diffrn_ambient_temperature     293(2)
_diffrn_radiation_type     MoK\a
_diffrn_radiation_wavelength     0.71073
_diffrn_measurement_device_type     'Enraf--Nonius Turbo CAD-4'
_diffrn_measurement_method     'non-profiled \w/2\t scans'
_diffrn_detector_area_resol_mean     ?
_diffrn_reflns_number     2333
_diffrn_reflns_av_R_equivalents     0.0203
_diffrn_reflns_theta_min     2.578
_diffrn_reflns_theta_max     27.966
_diffrn_reflns_theta_full     25.242
_diffrn_measured_fraction_theta_max     1.000
_diffrn_measured_fraction_theta_full     1.000
_diffrn_reflns_limit_h_min     -16
_diffrn_reflns_limit_h_max     15
_diffrn_reflns_limit_k_min     0
_diffrn_reflns_limit_k_max     14
_diffrn_reflns_limit_l_min     0
_diffrn_reflns_limit_l_max     20
_diffrn_standards_number     2
_diffrn_standards_interval_count     ?
_diffrn_standards_interval_time     60
_diffrn_standards_decay_%     -2
_refine_special_details     ?
_reflns_number_total     2333
_reflns_number_gt     1968
_reflns_threshold_expression     'I > 2\s(I)'
_refine_ls_structure_factor_coef     Fsqd
_refine_ls_matrix_type     full
_refine_ls_R_factor_all     0.0469
_refine_ls_R_factor_gt     0.0360
_refine_ls_wR_factor_gt     0.0951
_refine_ls_wR_factor_ref     0.1003
_refine_ls_goodness_of_fit_ref     1.071
_refine_ls_restrained_S_all     1.071
_refine_ls_number_reflns     2333
_refine_ls_number_parameters     196
_refine_ls_number_restraints     0
_refine_ls_weighting_scheme     calc
_refine_ls_weighting_details
              'w=1/[\s^2^(Fo^2^)+(0.0549P)^2^+7.6361P] where P=(Fo^2^+2Fc^2^)/3'
_atom_sites_solution_primary     ?
_atom_sites_solution_secondary     ?
_refine_ls_shift/su_max     0.000
_refine_ls_shift/su_mean     0.000
_refine_diff_density_max     0.872
_refine_diff_density_min     -1.485
_refine_ls_extinction_method     none
_refine_ls_extinction_coef     .
loop_
    _atom_type_symbol
    _atom_type_description
    _atom_type_scat_dispersion_real
    _atom_type_scat_dispersion_imag
    _atom_type_scat_source
    'O' 'O' 0.0106 0.0060
                         'International Tables Vol C Tables 4.2.6.8 and 6.1.1.4'
    'Na' 'Na' 0.0362 0.0249
                         'International Tables Vol C Tables 4.2.6.8 and 6.1.1.4'
    'Mg' 'Mg' 0.0486 0.0363
                         'International Tables Vol C Tables 4.2.6.8 and 6.1.1.4'
    'P' 'P' 0.1023 0.0942
                         'International Tables Vol C Tables 4.2.6.8 and 6.1.1.4'
    'Rb' 'Rb' -0.9393 2.9676
                         'International Tables Vol C Tables 4.2.6.8 and 6.1.1.4'
_computing_data_collection
;
CAD-4 EXPRESS (Enraf--Nonius, 1994)
;
_computing_cell_refinement
;
CAD-4 EXPRESS (Enraf--Nonius, 1994)
;
_computing_data_reduction
;
XCAD4 (Harms & Wocadlo, 1995)
;
_computing_structure_solution
;
SIR92 (Altomare <i>et al.</i>,  1993)
;
_computing_structure_refinement
;
SHELXL2014 (Sheldrick, 2015)
;
_computing_molecular_graphics
;
DIAMOND (Brandenburg et al., 1999)
;
_computing_publication_material
;
WinGX (Farrugia, 2012)
;
loop_
    _atom_site_type_symbol
    _atom_site_label
    _atom_site_fract_x
    _atom_site_fract_y
    _atom_site_fract_z
    _atom_site_U_iso_or_equiv
    _atom_site_adp_type
    _atom_site_calc_flag
    _atom_site_occupancy
    _atom_site_disorder_assembly
    _atom_site_disorder_group
    Rb Rb 0.5000 0.74607(5) 0.7500 0.02406(16) Uani d 1 . .
    Na Na1 0.2552(5) 0.7550(6) 0.0226(3) 0.0279(12) Uani d 0.5 . .
    Na Na2 -0.01858(14) 0.76242(14) 0.98277(13) 0.0226(4) Uani d 1 . .
    Mg Mg1 0.2487(8) 0.2471(9) 0.0142(4) 0.0098(10) Uani d 0.5 . .
    Mg Mg2 0.0000 0.58859(15) 0.7500 0.0071(3) Uani d 1 . .
    Mg Mg3 0.5000 0.62142(14) 0.2500 0.0059(3) Uani d 1 . .
    Mg Mg4 0.18422(9) 0.54259(10) 0.12717(7) 0.0065(2) Uani d 1 . .
    Mg Mg5 0.19042(9) 0.99696(11) 0.14183(7) 0.0081(2) Uani d 1 . .
    P P1 0.28980(7) 0.76938(7) 0.27439(6) 0.00668(18) Uani d 1 . .
    O O11 0.41297(19) 0.7658(2) 0.27801(17) 0.0097(5) Uani d 1 . .
    O O12 0.25429(18) 0.9074(2) 0.27435(15) 0.0084(4) Uani d 1 . .
    O O13 0.2043(2) 0.7106(3) 0.18543(18) 0.0164(5) Uani d 1 . .
    O O14 0.2884(2) 0.6963(2) 0.36018(17) 0.0146(5) Uani d 1 . .
    P P2 0.41165(6) 0.50005(7) 0.08098(5) 0.00531(18) Uani d 1 . .
    O O21 0.53692(18) 0.5150(2) 0.15135(15) 0.0084(4) Uani d 1 . .
    O O22 0.38853(19) 0.5698(2) 0.98959(16) 0.0113(5) Uani d 1 . .
    O O23 0.34627(19) 0.5654(2) 0.13363(15) 0.0085(4) Uani d 1 . .
    O O24 0.38345(19) 0.3619(2) 0.06370(17) 0.0119(5) Uani d 1 . .
    P P3 0.09357(6) 0.50198(7) 0.92791(5) 0.00484(18) Uani d 1 . .
    O O31 -0.03126(18) 0.4851(2) 0.86059(16) 0.0100(5) Uani d 1 . .
    O O32 0.10990(18) 0.6126(2) 0.99444(15) 0.0103(5) Uani d 1 . .
    O O33 0.15211(18) 0.5301(2) 0.85956(16) 0.0109(5) Uani d 1 . .
    O O34 0.1418(2) 0.3884(2) 0.99025(18) 0.0136(5) Uani d 1 . .
loop_
    _atom_site_aniso_label
    _atom_site_aniso_U_11
    _atom_site_aniso_U_22
    _atom_site_aniso_U_33
    _atom_site_aniso_U_12
    _atom_site_aniso_U_13
    _atom_site_aniso_U_23
    Rb 0.0278(3) 0.0250(3) 0.0200(3) 0.000 0.0099(2) 0.000
    Na1 0.0132(16) 0.0218(17) 0.050(4) -0.0034(12) 0.014(3) 0.009(3)
    Na2 0.0180(8) 0.0166(7) 0.0412(10) -0.0006(6) 0.0202(7) -0.0027(6)
    Mg1 0.0043(9) 0.0081(11) 0.015(3) 0.0002(8) 0.001(2) -0.001(3)
    Mg2 0.0052(7) 0.0109(7) 0.0054(7) 0.000 0.0021(5) 0.000
    Mg3 0.0044(7) 0.0099(7) 0.0050(6) 0.000 0.0037(5) 0.000
    Mg4 0.0035(5) 0.0114(5) 0.0052(5) -0.0010(4) 0.0024(4) 0.0014(4)
    Mg5 0.0036(5) 0.0166(6) 0.0055(5) 0.0009(4) 0.0033(4) -0.0002(4)
    P1 0.0030(3) 0.0093(4) 0.0098(4) -0.0003(3) 0.0046(3) -0.0010(3)
    O11 0.0045(10) 0.0115(11) 0.0158(11) 0.0007(8) 0.0070(9) 0.0000(9)
    O12 0.0059(10) 0.0106(11) 0.0097(11) 0.0019(8) 0.0042(9) -0.0004(8)
    O13 0.0076(11) 0.0216(13) 0.0179(12) -0.0027(10) 0.0026(9) -0.0117(11)
    O14 0.0149(12) 0.0142(12) 0.0203(13) 0.0005(10) 0.0129(10) 0.0051(10)
    P2 0.0029(4) 0.0105(4) 0.0038(4) -0.0006(3) 0.0028(3) -0.0011(3)
    O21 0.0027(10) 0.0169(11) 0.0056(10) -0.0002(8) 0.0017(8) -0.0028(8)
    O22 0.0098(11) 0.0191(12) 0.0060(10) -0.0007(9) 0.0043(9) 0.0011(9)
    O23 0.0065(10) 0.0139(11) 0.0072(10) 0.0000(8) 0.0049(8) -0.0026(9)
    O24 0.0081(11) 0.0112(11) 0.0165(12) -0.0023(9) 0.0049(9) -0.0042(9)
    P3 0.0025(4) 0.0090(4) 0.0040(4) 0.0005(3) 0.0024(3) 0.0008(3)
    O31 0.0027(10) 0.0181(12) 0.0089(11) -0.0016(9) 0.0018(8) -0.0003(9)
    O32 0.0091(11) 0.0144(11) 0.0082(11) 0.0003(9) 0.0041(9) -0.0034(9)
    O33 0.0044(10) 0.0232(12) 0.0066(10) 0.0001(9) 0.0037(8) 0.0014(9)
    O34 0.0093(11) 0.0141(11) 0.0197(12) 0.0061(9) 0.0080(9) 0.0088(10)
_geom_special_details
;
 All esds (except the esd in the dihedral angle between two l.s. planes)
 are estimated using the full covariance matrix.  The cell esds are taken
 into account individually in the estimation of esds in distances, angles
 and torsion angles; correlations between esds in cell parameters are only
 used when they are defined by crystal symmetry.  An approximate (isotropic)
 treatment of cell esds is used for estimating esds involving l.s. planes.
;
loop_
    _geom_bond_atom_site_label_1
    _geom_bond_atom_site_label_2
    _geom_bond_site_symmetry_2
    _geom_bond_distance
    _geom_bond_publ_flag
    Rb O24 6_566 2.923(3) ?
    Rb O24 5_666 2.923(3) ?
    Rb O13 8_566 3.163(3) ?
    Rb O13 7_566 3.163(3) ?
    Rb O31 3 3.186(2) ?
    Rb O31 4_556 3.186(2) ?
    Rb O21 6_566 3.301(2) ?
    Rb O21 5_666 3.301(2) ?
    Rb O14 8_566 3.452(3) ?
    Rb O14 7_566 3.452(3) ?
    Rb O12 7_566 3.517(2) ?
    Rb O12 8_566 3.517(2) ?
    Na1 O32 1_554 2.303(7) ?
    Na1 O32 7_566 2.318(7) ?
    Na1 O22 7_566 2.573(7) ?
    Na1 O23 . 2.620(7) ?
    Na1 O22 1_554 2.782(7) ?
    Na1 O13 . 2.878(5) ?
    Na1 O33 7_566 2.886(6) ?
    Na1 O23 7_565 2.963(6) ?
    Na2 O32 . 2.246(3) ?
    Na2 O24 3_456 2.340(3) ?
    Na2 O22 7_567 2.365(3) ?
    Na2 O34 5_567 2.396(3) ?
    Na2 O14 8_466 2.495(3) ?
    Na2 O11 8_466 2.962(3) ?
    Mg1 O34 1_554 1.969(10) ?
    Mg1 O24 . 2.004(10) ?
    Mg1 O24 7 2.017(10) ?
    Mg1 O34 7_556 2.030(10) ?
    Mg1 O14 4_545 2.241(4) ?
    Mg2 O11 7_566 2.052(3) ?
    Mg2 O11 8_466 2.052(3) ?
    Mg2 O33 2_556 2.115(2) ?
    Mg2 O33 . 2.115(2) ?
    Mg2 O31 . 2.202(2) ?
    Mg2 O31 2_556 2.202(2) ?
    Mg3 O11 . 2.042(2) ?
    Mg3 O11 2_655 2.042(2) ?
    Mg3 O21 . 2.100(2) ?
    Mg3 O21 2_655 2.100(2) ?
    Mg3 O23 2_655 2.169(2) ?
    Mg3 O23 . 2.169(2) ?
    Mg4 O13 . 1.981(3) ?
    Mg4 O12 4_545 2.026(3) ?
    Mg4 O23 . 2.041(2) ?
    Mg4 O32 1_554 2.043(3) ?
    Mg4 O31 5_566 2.050(2) ?
    Mg4 O34 1_554 2.573(3) ?
    Mg5 O22 7_566 2.020(3) ?
    Mg5 O21 3_455 2.026(2) ?
    Mg5 O33 7_566 2.034(2) ?
    Mg5 O12 . 2.121(3) ?
    Mg5 O14 4 2.148(3) ?
    P1 O13 . 1.521(3) ?
    P1 O12 . 1.542(2) ?
    P1 O11 . 1.548(2) ?
    P1 O14 . 1.548(2) ?
    P2 O24 . 1.518(2) ?
    P2 O22 1_554 1.524(2) ?
    P2 O23 . 1.541(2) ?
    P2 O21 . 1.552(2) ?
    P3 O34 . 1.524(2) ?
    P3 O32 . 1.528(2) ?
    P3 O31 . 1.537(2) ?
    P3 O33 . 1.543(2) ?
loop_
    _geom_angle_atom_site_label_1
    _geom_angle_atom_site_label_2
    _geom_angle_atom_site_label_3
    _geom_angle_site_symmetry_1
    _geom_angle_site_symmetry_3
    _geom_angle
    _geom_angle_publ_flag
    O24 Rb O24 6_566 5_666 133.51(9) ?
    O24 Rb O13 6_566 8_566 84.83(7) ?
    O24 Rb O13 5_666 8_566 101.86(7) ?
    O24 Rb O13 6_566 7_566 101.86(7) ?
    O24 Rb O13 5_666 7_566 84.83(7) ?
    O13 Rb O13 8_566 7_566 163.19(10) ?
    O24 Rb O31 6_566 3 136.57(6) ?
    O24 Rb O31 5_666 3 84.63(6) ?
    O13 Rb O31 8_566 3 110.05(7) ?
    O13 Rb O31 7_566 3 54.74(6) ?
    O24 Rb O31 6_566 4_556 84.63(6) ?
    O24 Rb O31 5_666 4_556 136.57(6) ?
    O13 Rb O31 8_566 4_556 54.74(6) ?
    O13 Rb O31 7_566 4_556 110.05(7) ?
    O31 Rb O31 3 4_556 73.42(9) ?
    O24 Rb O21 6_566 6_566 47.00(6) ?
    O24 Rb O21 5_666 6_566 90.86(6) ?
    O13 Rb O21 8_566 6_566 72.22(6) ?
    O13 Rb O21 7_566 6_566 123.54(6) ?
    O31 Rb O21 3 6_566 175.28(6) ?
    O31 Rb O21 4_556 6_566 110.99(6) ?
    O24 Rb O21 6_566 5_666 90.86(6) ?
    O24 Rb O21 5_666 5_666 47.00(6) ?
    O13 Rb O21 8_566 5_666 123.54(6) ?
    O13 Rb O21 7_566 5_666 72.22(7) ?
    O31 Rb O21 3 5_666 110.99(6) ?
    O31 Rb O21 4_556 5_666 175.28(6) ?
    O21 Rb O21 6_566 5_666 64.66(8) ?
    O24 Rb O14 6_566 8_566 126.45(6) ?
    O24 Rb O14 5_666 8_566 63.05(6) ?
    O13 Rb O14 8_566 8_566 44.16(6) ?
    O13 Rb O14 7_566 8_566 131.70(6) ?
    O31 Rb O14 3 8_566 85.51(6) ?
    O31 Rb O14 4_556 8_566 78.00(6) ?
    O21 Rb O14 6_566 8_566 93.70(6) ?
    O21 Rb O14 5_666 8_566 103.71(6) ?
    O24 Rb O14 6_566 7_566 63.05(6) ?
    O24 Rb O14 5_666 7_566 126.45(6) ?
    O13 Rb O14 8_566 7_566 131.70(6) ?
    O13 Rb O14 7_566 7_566 44.16(6) ?
    O31 Rb O14 3 7_566 78.00(6) ?
    O31 Rb O14 4_556 7_566 85.51(6) ?
    O21 Rb O14 6_566 7_566 103.71(6) ?
    O21 Rb O14 5_666 7_566 93.70(6) ?
    O14 Rb O14 8_566 7_566 159.44(9) ?
    O24 Rb O12 6_566 7_566 67.45(6) ?
    O24 Rb O12 5_666 7_566 90.89(6) ?
    O13 Rb O12 8_566 7_566 150.50(6) ?
    O13 Rb O12 7_566 7_566 42.77(6) ?
    O31 Rb O12 3 7_566 97.43(6) ?
    O31 Rb O12 4_556 7_566 128.18(6) ?
    O21 Rb O12 6_566 7_566 81.20(5) ?
    O21 Rb O12 5_666 7_566 50.59(5) ?
    O14 Rb O12 8_566 7_566 153.49(6) ?
    O14 Rb O12 7_566 7_566 43.24(6) ?
    O24 Rb O12 6_566 8_566 90.89(6) ?
    O24 Rb O12 5_666 8_566 67.45(6) ?
    O13 Rb O12 8_566 8_566 42.77(6) ?
    O13 Rb O12 7_566 8_566 150.50(6) ?
    O31 Rb O12 3 8_566 128.18(6) ?
    O31 Rb O12 4_556 8_566 97.43(6) ?
    O21 Rb O12 6_566 8_566 50.59(5) ?
    O21 Rb O12 5_666 8_566 81.20(5) ?
    O14 Rb O12 8_566 8_566 43.24(6) ?
    O14 Rb O12 7_566 8_566 153.49(6) ?
    O12 Rb O12 7_566 8_566 124.43(8) ?
    O32 Na1 O32 1_554 7_566 163.38(18) ?
    O32 Na1 O22 1_554 7_566 88.3(2) ?
    O32 Na1 O22 7_566 7_566 94.9(3) ?
    O32 Na1 O23 1_554 . 74.4(2) ?
    O32 Na1 O23 7_566 . 112.8(3) ?
    O22 Na1 O23 7_566 . 137.03(19) ?
    O32 Na1 O22 1_554 1_554 89.9(2) ?
    O32 Na1 O22 7_566 1_554 83.2(2) ?
    O22 Na1 O22 7_566 1_554 166.37(17) ?
    O23 Na1 O22 . 1_554 54.84(15) ?
    Na1 Na1 O13 7_565 . 150.6(12) ?
    O32 Na1 O13 1_554 . 67.64(15) ?
    O32 Na1 O13 7_566 . 129.0(2) ?
    O22 Na1 O13 7_566 . 77.79(16) ?
    O23 Na1 O13 . . 59.29(12) ?
    O22 Na1 O13 1_554 . 113.9(2) ?
    O32 Na1 O33 1_554 7_566 138.3(2) ?
    O32 Na1 O33 7_566 7_566 56.44(15) ?
    O22 Na1 O33 7_566 7_566 64.67(16) ?
    O23 Na1 O33 . 7_566 103.37(17) ?
    O22 Na1 O33 1_554 7_566 123.6(2) ?
    O13 Na1 O33 . 7_566 75.63(12) ?
    O32 Na1 O23 1_554 7_565 102.1(2) ?
    O32 Na1 O23 7_566 7_565 67.63(16) ?
    O22 Na1 O23 7_566 7_565 52.91(14) ?
    O23 Na1 O23 . 7_565 168.2(2) ?
    O22 Na1 O23 1_554 7_565 114.48(15) ?
    O13 Na1 O23 . 7_565 130.4(2) ?
    O33 Na1 O23 7_566 7_565 86.8(2) ?
    O32 Na2 O24 . 3_456 143.52(12) ?
    O32 Na2 O22 . 7_567 95.11(10) ?
    O24 Na2 O22 3_456 7_567 92.29(10) ?
    O32 Na2 O34 . 5_567 90.71(10) ?
    O24 Na2 O34 3_456 5_567 71.97(10) ?
    O22 Na2 O34 7_567 5_567 159.77(12) ?
    O32 Na2 O14 . 8_466 131.25(11) ?
    O24 Na2 O14 3_456 8_466 75.82(9) ?
    O22 Na2 O14 7_567 8_466 114.69(10) ?
    O34 Na2 O14 5_567 8_466 74.54(9) ?
    O32 Na2 O11 . 8_466 85.19(9) ?
    O24 Na2 O11 3_456 8_466 128.61(10) ?
    O22 Na2 O11 7_567 8_466 99.52(9) ?
    O34 Na2 O11 5_567 8_466 100.27(10) ?
    O14 Na2 O11 8_466 8_466 53.75(8) ?
    O34 Mg1 O24 1_554 . 91.7(4) ?
    O34 Mg1 O24 1_554 7 88.6(4) ?
    O24 Mg1 O24 . 7 166.9(2) ?
    O34 Mg1 O34 1_554 7_556 167.0(2) ?
    O24 Mg1 O34 . 7_556 87.2(4) ?
    O24 Mg1 O34 7 7_556 89.6(4) ?
    O34 Mg1 O14 1_554 4_545 89.2(3) ?
    O24 Mg1 O14 . 4_545 104.7(3) ?
    O24 Mg1 O14 7 4_545 88.4(3) ?
    O34 Mg1 O14 7_556 4_545 103.6(3) ?
    O11 Mg2 O11 7_566 8_466 81.37(14) ?
    O11 Mg2 O33 7_566 2_556 117.11(10) ?
    O11 Mg2 O33 8_466 2_556 89.56(10) ?
    O11 Mg2 O33 7_566 . 89.56(10) ?
    O11 Mg2 O33 8_466 . 117.11(10) ?
    O33 Mg2 O33 2_556 . 145.64(16) ?
    O11 Mg2 O31 7_566 . 145.19(10) ?
    O11 Mg2 O31 8_466 . 86.60(9) ?
    O33 Mg2 O31 2_556 . 95.21(10) ?
    O33 Mg2 O31 . . 67.21(9) ?
    O11 Mg2 O31 7_566 2_556 86.60(9) ?
    O11 Mg2 O31 8_466 2_556 145.19(10) ?
    O33 Mg2 O31 2_556 2_556 67.21(9) ?
    O33 Mg2 O31 . 2_556 95.20(9) ?
    O31 Mg2 O31 . 2_556 119.70(14) ?
    O11 Mg3 O11 . 2_655 81.88(14) ?
    O11 Mg3 O21 . . 149.00(10) ?
    O11 Mg3 O21 2_655 . 87.76(9) ?
    O11 Mg3 O21 . 2_655 87.76(9) ?
    O11 Mg3 O21 2_655 2_655 149.00(10) ?
    O21 Mg3 O21 . 2_655 114.43(14) ?
    O11 Mg3 O23 . 2_655 114.89(10) ?
    O11 Mg3 O23 2_655 2_655 89.77(9) ?
    O21 Mg3 O23 . 2_655 94.09(9) ?
    O21 Mg3 O23 2_655 2_655 68.28(9) ?
    O11 Mg3 O23 . . 89.77(9) ?
    O11 Mg3 O23 2_655 . 114.89(10) ?
    O21 Mg3 O23 . . 68.28(9) ?
    O21 Mg3 O23 2_655 . 94.09(9) ?
    O23 Mg3 O23 2_655 . 147.97(14) ?
    O13 Mg4 O12 . 4_545 111.06(11) ?
    O13 Mg4 O23 . . 85.41(10) ?
    O12 Mg4 O23 4_545 . 87.74(10) ?
    O13 Mg4 O32 . 1_554 93.13(12) ?
    O12 Mg4 O32 4_545 1_554 155.80(11) ?
    O23 Mg4 O32 . 1_554 94.02(10) ?
    O13 Mg4 O31 . 5_566 92.75(11) ?
    O12 Mg4 O31 4_545 5_566 86.03(10) ?
    O23 Mg4 O31 . 5_566 172.38(11) ?
    O32 Mg4 O31 1_554 5_566 93.46(10) ?
    O13 Mg4 O34 . 1_554 154.80(11) ?
    O12 Mg4 O34 4_545 1_554 93.48(10) ?
    O23 Mg4 O34 . 1_554 90.10(9) ?
    O32 Mg4 O34 1_554 1_554 62.42(9) ?
    O31 Mg4 O34 5_566 1_554 94.64(9) ?
    O22 Mg5 O21 7_566 3_455 89.44(10) ?
    O22 Mg5 O33 7_566 7_566 92.64(10) ?
    O21 Mg5 O33 3_455 7_566 175.75(11) ?
    O22 Mg5 O12 7_566 . 132.14(11) ?
    O21 Mg5 O12 3_455 . 89.48(10) ?
    O33 Mg5 O12 7_566 . 86.38(10) ?
    O22 Mg5 O14 7_566 4 110.57(11) ?
    O21 Mg5 O14 3_455 4 92.12(10) ?
    O33 Mg5 O14 7_566 4 90.63(10) ?
    O12 Mg5 O14 . 4 117.28(10) ?
    O13 P1 O12 . . 106.71(14) ?
    O13 P1 O11 . . 112.40(14) ?
    O12 P1 O11 . . 108.47(12) ?
    O13 P1 O14 . . 109.11(15) ?
    O12 P1 O14 . . 112.44(13) ?
    O11 P1 O14 . . 107.79(13) ?
    O24 P2 O22 . 1_554 111.34(14) ?
    O24 P2 O23 . . 113.25(13) ?
    O22 P2 O23 1_554 . 108.74(13) ?
    O24 P2 O21 . . 109.41(13) ?
    O22 P2 O21 1_554 . 112.20(13) ?
    O23 P2 O21 . . 101.56(12) ?
    O34 P3 O32 . . 105.79(14) ?
    O34 P3 O31 . . 113.15(14) ?
    O32 P3 O31 . . 112.52(13) ?
    O34 P3 O33 . . 114.02(13) ?
    O32 P3 O33 . . 109.69(14) ?
    O31 P3 O33 . . 101.82(13) ?
_shelx_hkl_file
;
   2   0   0 1000.56 29.8216   1
   4   0   013273.40 131.164   1
   6   0   0 4030.01 88.3329   1
   8   0   016021.70 201.908   1
  10   0   072833.60 689.799   1
  12   0   011225.30 230.165   1
  14   0   0-122.615 141.584   1
   1   1   0-10.3082 12.0596   1
   3   1   0 1325.20 30.8304   1
   5   1   0  432.73 34.2048   1
   7   1   0 1407.11 49.2985   1
   9   1   0 90.0403 79.9332   1
  11   1   0-94.3477 164.675   1
  13   1   0 49.9713 77.6948   1
  15   1   0  520.49 92.4407   1
   0   2   015304.70 144.643   1
   2   2   0 5524.54 71.2086   1
   4   2   0137876.0 574.829   1
   6   2   0 558.988 49.9354   1
   8   2   024731.80 249.442   1
  10   2   0 42.3904 97.4488   1
  12   2   0 3330.30 138.959   1
  14   2   015544.50 300.144   1
   1   3   0 343.525 70.7705   1
   3   3   0 4051.06 77.4055   1
   5   3   0 42.1305 54.5123   1
   7   3   0 8565.37 146.626   1
   9   3   0 376.167   65.05   1
  11   3   0 66.3162 114.863   1
  13   3   0 28.1921 135.203   1
  15   3   0 1068.43 133.433   1
   0   4   0236171.0  798.38   1
   2   4   0 2826.97 71.0791   1
   4   4   031226.30 279.912   1
   6   4   0 571.711  53.481   1
   8   4   011244.90 179.765   1
  10   4   024541.80  300.90   1
  12   4   0 4867.90 165.373   1
  14   4   0  139.44 100.804   1
   1   5   0 920.406 39.9079   1
   3   5   0 1310.68 62.7329   1
   5   5   0 1445.64 75.9325   1
   7   5   0 296.399 60.8355   1
   9   5   0 309.088 65.8854   1
  11   5   0 435.914 85.4882   1
  13   5   0-61.9188 133.755   1
   0   6   018055.20 206.227   1
   2   6   0  417.34 52.2072   1
   4   6   050908.90 503.676   1
   6   6   011899.80 191.668   1
   8   6   040063.30 410.957   1
  10   6   0 1131.99  102.91   1
  12   6   0 530.282 106.899   1
  14   6   0 4956.68 202.536   1
   1   7   0  804.80 48.8258   1
   3   7   0 3611.99 113.079   1
   5   7   0 9720.49 180.656   1
   7   7   0 9867.01 200.117   1
   9   7   0 335.943 85.5889   1
  11   7   0 1636.85 124.359   1
  13   7   0 132.579 173.285   1
   0   8   0121259.0 868.667   1
   2   8   018662.80 246.529   1
   4   8   0 4827.23 140.557   1
   6   8   0 3317.42 125.794   1
   8   8   0 5254.09 170.857   1
  10   8   015920.70 291.162   1
  12   8   0 6575.22 217.792   1
   1   9   0  12.992 64.3654   1
   3   9   0 4619.06 141.635   1
   5   9   0 6308.59 168.742   1
   7   9   0 811.374 103.036   1
   9   9   0 2949.75 142.029   1
  11   9   0 3440.77 171.229   1
   0  10   0 1594.92 104.468   1
   2  10   0 207.987 76.8417   1
   4  10   0 7439.00 189.691   1
   6  10   0 9567.76 217.285   1
   8  10   0 2993.96 145.454   1
  10  10   0 2170.06  143.80   1
   1  11   0 294.673 57.1813   1
   3  11   016045.10  276.79   1
   5  11   0 2690.00 134.504   1
   7  11   013724.90  282.97   1
   9  11   0 963.541 132.373   1
   0  12   018599.50 311.479   1
   2  12   0 4382.39 165.479   1
   4  12   0 1669.76 128.467   1
   6  12   0 4631.59 187.406   1
   8  12   0 1575.81 132.347   1
   1  13   0 1017.09 81.8435   1
   3  13   0 809.114 103.457   1
   5  13   0    0.00 138.251   1
   0  14   0 680.969 121.324   1
 -15   1   1 976.397 125.414   1
 -13   1   1 342.273 65.0475   1
 -11   1   1 4845.21 103.687   1
  -9   1   1 1319.94 140.353   1
  -7   1   120855.70 657.612   1
  -5   1   1 5352.31 183.015   1
  -3   1   115698.60 100.284   1
  -1   1   1 1391.66 64.1645   1
   1   1   1 1415.80 95.2051   1
   3   1   113839.20 234.677   1
   5   1   1 887.236 36.4792   1
   7   1   110492.50 443.963   1
   9   1   1 4593.88 93.6781   1
  11   1   1 600.453 102.705   1
  13   1   1 312.027 68.6834   1
  15   1   1 322.474 79.4814   1
 -14   2   1 323.241 95.9765   1
 -12   2   1 3564.50 139.964   1
 -10   2   1-41.5609 91.7904   1
  -8   2   1 393.097  53.676   1
  -6   2   1 1867.19 67.3133   1
  -4   2   1 574.281 39.4349   1
  -2   2   1 785.657 37.9086   1
   0   2   1 32.5781  17.716   1
   2   2   1 1914.48 50.5336   1
   4   2   1-7.76386 45.9257   1
   6   2   111792.40 154.205   1
   8   2   1 6582.94 142.995   1
  10   2   1 378.732 69.2817   1
  12   2   1 1153.24 108.033   1
  14   2   1 198.554 96.1912   1
 -15   3   1 362.368 118.124   1
 -13   3   119938.70 326.535   1
 -11   3   1 9385.97 197.974   1
  -9   3   1 1773.48 95.7426   1
  -7   3   167118.60 558.546   1
  -5   3   110859.40 141.861   1
  -3   3   163677.20  406.82   1
  -1   3   147231.00 3593.67   1
   1   3   1 181.857 23.1408   1
   3   3   117244.20 170.395   1
   5   3   1 8689.76 129.446   1
   7   3   132799.80 311.397   1
   9   3   1 2918.09 116.419   1
  11   3   1  216.89 73.6874   1
  13   3   1 1378.38 119.404   1
 -14   4   1-63.0437 156.558   1
 -12   4   1 998.851 102.277   1
 -10   4   1 2589.52 114.834   1
  -8   4   1 5308.03 131.451   1
  -6   4   1 118.377 40.5097   1
  -4   4   1 3633.29 86.5181   1
  -2   4   1 8461.52 115.645   1
   0   4   1 165.373 25.4819   1
   2   4   1-48.1981 48.1981   1
   4   4   1 2608.62 73.6171   1
   6   4   1 3573.23 98.4421   1
   8   4   1 1066.42 78.4781   1
  10   4   1 1106.62 94.3876   1
  12   4   1 -125.75  125.75   1
  14   4   1 269.252 98.9067   1
 -13   5   1 131.203 98.0389   1
 -11   5   1 9025.33 218.087   1
  -9   5   1 2040.48 110.781   1
  -7   5   1 8974.17 170.681   1
  -5   5   149334.70 429.729   1
  -3   5   110281.50 149.354   1
  -1   5   1 5736.85 201.604   1
   1   5   118337.10 1637.56   1
   3   5   123613.70 242.025   1
   5   5   1 112.716 46.5164   1
   7   5   1 7285.77 158.068   1
   9   5   1  90.602 98.3202   1
  11   5   1 6032.79 190.867   1
  13   5   1    0.00 149.262   1
 -14   6   1 4652.04 209.304   1
 -12   6   1 405.911 100.098   1
 -10   6   1  364.64 80.6203   1
  -8   6   1 8481.70 185.459   1
  -6   6   1 6516.19  150.08   1
  -4   6   1 3134.74 104.065   1
  -2   6   1 5211.35 117.511   1
   0   6   1 988.206 45.4853   1
   2   6   1 1502.87 71.7355   1
   4   6   1 3682.21 109.266   1
   6   6   1 7406.51  158.66   1
   8   6   1 144.757 75.6524   1
  10   6   1 1635.14 102.475   1
  12   6   1  303.66 103.716   1
 -13   7   1 2763.58 162.837   1
 -11   7   1 600.219 107.803   1
  -9   7   1 469.587 85.5561   1
  -7   7   120975.30 285.419   1
  -5   7   1 2739.92 115.638   1
  -3   7   1 4751.41 128.779   1
  -1   7   1 6675.19 99.7035   1
   1   7   1 5127.24 301.075   1
   3   7   1 4061.52  119.48   1
   5   7   1 83.4027 90.3496   1
   7   7   1 1077.71  93.977   1
   9   7   1 823.674 94.9646   1
  11   7   1 150.774 99.0783   1
  13   7   1  89.773 146.317   1
 -12   8   1 125.288 147.181   1
 -10   8   1 2074.96 133.181   1
  -8   8   1 430.658 84.2528   1
  -6   8   1 224.874 70.2219   1
  -4   8   111435.00 208.978   1
  -2   8   1 2840.07 114.652   1
   0   8   111954.30 376.922   1
   2   8   1 3454.57 117.416   1
   4   8   1 3203.58 124.608   1
   6   8   1-41.9931 108.427   1
   8   8   1 264.285  89.539   1
  10   8   1 563.057 99.6326   1
  12   8   1-166.448 166.448   1
 -11   9   1 3404.13 172.757   1
  -9   9   1 4103.29  159.84   1
  -7   9   1 1417.31 113.555   1
  -5   9   1 6365.91 175.635   1
  -3   9   1 7054.65 177.109   1
  -1   9   1 2195.15 194.225   1
   1   9   1 3264.54 192.545   1
   3   9   1 447.674 77.5477   1
   5   9   1 2481.73 123.115   1
   7   9   1 8175.60  203.05   1
   9   9   1 36.5778 128.008   1
  11   9   1 683.878 115.674   1
 -10  10   1 1649.72 133.029   1
  -8  10   1 122.397  124.55   1
  -6  10   1 970.514 103.686   1
  -4  10   1 514.345 86.5309   1
  -2  10   1-68.0499 107.194   1
   0  10   1 718.586 138.643   1
   2  10   112422.70 234.909   1
   4  10   1 2917.96 134.623   1
   6  10   1 526.792 85.7179   1
   8  10   1 1792.39 122.685   1
  10  10   1-115.006 147.491   1
  -9  11   1 161.331 185.813   1
  -7  11   1 3028.08 162.894   1
  -5  11   1 2968.84 138.912   1
  -3  11   1 4578.10 169.489   1
  -1  11   1 2286.95 107.639   1
   1  11   1 1266.14 75.3871   1
   3  11   1 4469.92 164.724   1
   5  11   1-136.636 136.636   1
   7  11   1 2748.12 156.852   1
   9  11   1 1646.63 142.284   1
  -8  12   1 204.628 103.889   1
  -6  12   1 85.2376 157.306   1
  -4  12   1 994.613 108.564   1
  -2  12   1 74.5654  139.50   1
   0  12   1 2891.70 105.617   1
   2  12   1 231.619 94.4802   1
   4  12   1 1384.26 118.359   1
   6  12   1 218.308 97.7976   1
  -5  13   1 1268.58  131.11   1
  -3  13   1 526.477 107.639   1
  -1  13   1 540.347  103.99   1
   1  13   1-25.3103 141.469   1
   3  13   1 2282.98 141.715   1
   5  13   1 481.818 106.167   1
  -2  14   1 1444.81 142.148   1
   0  14   1 8050.41 212.772   1
 -16   0   2 1776.95 148.816   1
 -14   0   276628.10 775.573   1
 -12   0   2 7916.92 190.501   1
 -10   0   2 3423.18 115.545   1
  -8   0   212008.80 164.216   1
  -6   0   220430.10 210.822   1
  -4   0   2281573.0 705.822   1
  -2   0   2 3050.67 41.9224   1
   0   0   2 2338.89 148.581   1
   2   0   2 3656.75 60.5281   1
   4   0   228807.00 282.178   1
   6   0   2245273.0 982.831   1
   8   0   2 303.322 61.4862   1
  10   0   216084.10 253.091   1
  12   0   2 2681.17 139.952   1
  14   0   2 76.1703  151.18   1
 -15   1   2-8.78972 98.6437   1
 -13   1   2  220.40 115.475   1
 -11   1   2 533.479 58.1764   1
  -9   1   2  412.51 55.5903   1
  -7   1   2 379.605 34.5003   1
  -5   1   2 43.1317 33.3241   1
  -3   1   2 5.33367 41.4106   1
  -1   1   2 351.371 34.6305   1
   1   1   2  199.53 25.4593   1
   3   1   2 729.313 41.3838   1
   5   1   2 32.0152 76.3884   1
   7   1   2 427.808 65.3889   1
   9   1   2 577.348 68.9977   1
  11   1   2 662.335 66.6456   1
  13   1   2  788.24   78.78   1
 -14   2   2  562.13  114.13   1
 -12   2   2 3597.17 130.193   1
 -10   2   251658.40 486.025   1
  -8   2   211390.50 164.819   1
  -6   2   2 7542.12  115.92   1
  -4   2   237102.20 292.978   1
  -2   2   2 5099.43  70.217   1
   0   2   244762.60 4573.94   1
   2   2   242638.40  298.69   1
   4   2   2 3004.34 76.6631   1
   6   2   226541.50 262.203   1
   8   2   234007.50 338.962   1
  10   2   232655.70 348.758   1
  12   2   2 2332.76 129.167   1
  14   2   232063.70 428.914   1
 -15   3   2-163.878  172.39   1
 -13   3   2 389.005 104.135   1
 -11   3   2 1134.92 98.0663   1
  -9   3   2 414.443 66.8497   1
  -7   3   2 4161.23 105.125   1
  -5   3   2 5341.61 99.5306   1
  -3   3   2 2935.93 67.7205   1
  -1   3   2 2688.74 57.9307   1
   1   3   2 2767.46 89.3091   1
   3   3   2 204.719 36.0028   1
   5   3   2-11.3557 60.4271   1
   7   3   2 4872.01 122.746   1
   9   3   2 19.1835 93.3425   1
  11   3   2  779.66 97.8814   1
  13   3   2 2028.94 139.871   1
 -14   4   234163.10 445.797   1
 -12   4   233773.10 388.201   1
 -10   4   2 38.6839 99.8728   1
  -8   4   219479.90 229.679   1
  -6   4   2 2620.32 85.9905   1
  -4   4   2 637.632 49.0718   1
  -2   4   2 1454.84  57.225   1
   0   4   2 8479.84 551.855   1
   2   4   2 737.496 49.3074   1
   4   4   245499.90 413.965   1
   6   4   267847.60 566.654   1
   8   4   2 1988.76 94.3418   1
  10   4   211683.40 221.568   1
  12   4   2 7095.63 206.809   1
  14   4   2 1567.72 132.951   1
 -15   5   2-24.6391 164.337   1
 -13   5   2  475.80 102.192   1
 -11   5   2 234.284  83.328   1
  -9   5   2 516.928 77.0107   1
  -7   5   2-59.1352 86.5195   1
  -5   5   2 195.669 52.9799   1
  -3   5   2 7135.41 125.846   1
  -1   5   217018.80  286.43   1
   1   5   2 1372.42 43.8848   1
   3   5   2 519.265 55.2477   1
   5   5   2 2412.64  96.302   1
   7   5   2 1968.60 96.8004   1
   9   5   2 22.0425 104.165   1
  11   5   2 652.533 100.495   1
  13   5   2-156.342 156.342   1
 -14   6   2 130.397 161.237   1
 -12   6   2 3216.34  165.33   1
 -10   6   233570.50  380.89   1
  -8   6   218097.80  257.06   1
  -6   6   2 7789.59 163.612   1
  -4   6   2 6024.88 132.937   1
  -2   6   2 927.494 65.8249   1
   0   6   215304.20 617.303   1
   2   6   222166.40 233.736   1
   4   6   219619.40 231.911   1
   6   6   2 7663.87 165.149   1
   8   6   213314.70 232.704   1
  10   6   210197.10 231.565   1
  12   6   2 6010.50 205.675   1
 -13   7   2    0.00 109.993   1
 -11   7   2 132.446 96.0171   1
  -9   7   213609.50 251.675   1
  -7   7   2 9590.13 197.965   1
  -5   7   213498.70 213.947   1
  -3   7   2  619.69 71.0569   1
  -1   7   2 120.678 56.8278   1
   1   7   230820.80 1346.54   1
   3   7   2 3422.40 116.165   1
   5   7   2 516.267 71.3754   1
   7   7   2 728.655  86.068   1
   9   7   2 1015.50 102.757   1
  11   7   2 838.437 113.936   1
 -12   8   2 105.935 105.054   1
 -10   8   2-37.4932 152.855   1
  -8   8   217765.60 281.926   1
  -6   8   2 4226.88 142.553   1
  -4   8   221998.80 278.483   1
  -2   8   214102.10 222.563   1
   0   8   2 1269.20 138.321   1
   2   8   2 165.394 67.5788   1
   4   8   2 594.422 79.7858   1
   6   8   230658.00 348.974   1
   8   8   2 9255.84 215.577   1
  10   8   2 5910.31 203.203   1
  12   8   2 1945.95 154.967   1
 -11   9   2  42.458 146.295   1
  -9   9   2 181.381 91.3651   1
  -7   9   2 788.414 95.4213   1
  -5   9   2 55.6256 74.0741   1
  -3   9   2  83.006 112.383   1
  -1   9   2 1057.30  65.261   1
   1   9   2 4518.39 189.564   1
   3   9   2-104.269 104.269   1
   5   9   2 9282.60 207.189   1
   7   9   214025.90 264.155   1
   9   9   2 103.468 95.4594   1
  11   9   2 547.232 116.525   1
 -10  10   217282.10  325.26   1
  -8  10   2 1821.29  131.41   1
  -6  10   2 1489.05 116.015   1
  -4  10   221756.00 312.225   1
  -2  10   2  800.37 89.3406   1
   0  10   2 1343.42 71.0845   1
   2  10   212495.10 233.878   1
   4  10   2-48.1211 116.226   1
   6  10   2 1995.19 123.373   1
   8  10   2 6354.72 200.776   1
  10  10   2 223.275 108.163   1
  -9  11   2 5522.53 214.718   1
  -7  11   2 9936.89  248.30   1
  -5  11   2 1118.47 113.217   1
  -3  11   2 1587.35 122.003   1
  -1  11   2 3135.21  101.42   1
   1  11   2 8127.48 383.773   1
   3  11   2 7094.71 198.357   1
   5  11   2 511.328 93.4352   1
   7  11   2 697.607  104.98   1
  -8  12   2 1874.87 159.908   1
  -6  12   2 3696.86 171.947   1
  -4  12   2 3078.11 148.039   1
  -2  12   2 5105.45 180.609   1
   0  12   2 258.601 112.911   1
   2  12   2 919.193  114.11   1
   4  12   2 -59.011 142.528   1
   6  12   2 5093.26 200.355   1
  -5  13   2 235.684 104.687   1
  -3  13   2 777.572  114.14   1
  -1  13   2 3100.85 135.159   1
   1  13   2 2102.06 103.298   1
   3  13   2 -142.31  142.31   1
   5  13   2 1140.53 131.019   1
   0  14   2 998.056 115.007   1
 -15   1   3 95.1358   78.36   1
 -13   1   3-69.5786 88.6815   1
 -11   1   3 1433.93 78.7278   1
  -9   1   3 8137.17 106.179   1
  -7   1   3 341.481 32.3135   1
  -5   1   323390.90 149.745   1
  -3   1   317911.50 433.887   1
  -1   1   3 776.334 21.9931   1
   1   1   3 287.385  21.081   1
   3   1   317832.80 243.334   1
   5   1   3 931.464 90.7386   1
   7   1   327066.40 420.556   1
   9   1   3 1839.78 75.4385   1
  11   1   3 93.0722   68.49   1
  13   1   3 2051.39 100.541   1
 -16   2   3 33.7682  159.58   1
 -14   2   3 302.087 88.0636   1
 -12   2   3 172.124 79.5433   1
 -10   2   3 571.756  66.283   1
  -8   2   3 94.8443 45.6404   1
  -6   2   3 2965.04 74.4006   1
  -4   2   3 665.221 39.8144   1
  -2   2   3 1472.22 46.2158   1
   0   2   3 6034.49 333.351   1
   2   2   313651.60 132.244   1
   4   2   316841.90 173.017   1
   6   2   3 443.552 54.5381   1
   8   2   3 1242.84 85.2689   1
  10   2   3 7.28484 102.764   1
  12   2   3 317.036 93.2567   1
  14   2   3 209.521 115.102   1
 -15   3   3 6206.84 211.815   1
 -13   3   3 290.569 94.6294   1
 -11   3   3 3060.60 128.238   1
  -9   3   3 2169.15 89.7713   1
  -7   3   357839.10 496.817   1
  -5   3   3 3038.34 78.6855   1
  -3   3   323308.30 214.935   1
  -1   3   354149.50 3610.14   1
   1   3   3 7216.69 650.546   1
   3   3   343499.60 383.086   1
   5   3   351747.10 478.151   1
   7   3   3 7069.50 150.088   1
   9   3   311901.70 218.331   1
  11   3   312115.70  246.21   1
  13   3   3 4537.83 182.173   1
 -14   4   3 1546.89 126.257   1
 -12   4   3 5797.85 177.254   1
 -10   4   3 621.843 78.8721   1
  -8   4   3 2900.35 98.7572   1
  -6   4   3 780.077 57.3586   1
  -4   4   3 3795.01 85.9935   1
  -2   4   3 1872.37 63.9988   1
   0   4   3 2176.57 183.152   1
   2   4   3 4515.66 93.9967   1
   4   4   3 347.529 50.2728   1
   6   4   3 1771.38 85.5193   1
   8   4   3 327.388 70.6304   1
  10   4   3 339.251 88.3218   1
  12   4   3 105.069 141.997   1
 -15   5   3 78.7494 116.989   1
 -13   5   3-60.0766 155.125   1
 -11   5   3 1513.98 113.145   1
  -9   5   3 701.246 77.8445   1
  -7   5   3 5659.06 137.045   1
  -5   5   3 2332.63 85.2594   1
  -3   5   323854.90 242.539   1
  -1   5   3 2711.26 55.9971   1
   1   5   318907.80 1706.89   1
   3   5   3 9259.08 148.769   1
   5   5   3 518.951 60.4061   1
   7   5   349297.30 500.997   1
   9   5   3 3310.54 136.602   1
  11   5   3 147.834 85.9777   1
  13   5   3 5988.08 217.794   1
 -14   6   3 17.4657 106.246   1
 -12   6   3 737.347 107.912   1
 -10   6   3 5912.51 171.736   1
  -8   6   3 989.756 86.0412   1
  -6   6   3 6505.67 145.547   1
  -4   6   3 14.3514 72.7193   1
  -2   6   3 7379.51 140.142   1
   0   6   323003.20 1224.16   1
   2   6   3 3487.49 101.982   1
   4   6   3 4199.23 122.152   1
   6   6   3 316.504 67.9802   1
   8   6   3-29.7976 97.1169   1
  10   6   3 3445.83 157.637   1
  12   6   3 2723.53 159.804   1
 -13   7   3 151.288 99.4473   1
 -11   7   3 1755.54 131.685   1
  -9   7   3 6466.96 179.789   1
  -7   7   3 4251.35 138.387   1
  -5   7   3-59.0388 95.2041   1
  -3   7   3 2911.88 110.465   1
  -1   7   3 6205.31 99.2042   1
   1   7   3 2345.13 198.767   1
   3   7   3 4402.38 127.717   1
   5   7   3 5255.25 148.165   1
   7   7   3 2080.88 113.328   1
   9   7   3 1051.45 106.554   1
  11   7   3 984.433 113.985   1
 -12   8   3 181.008 107.901   1
 -10   8   3 563.081 103.205   1
  -8   8   3 376.789 85.4503   1
  -6   8   3 3723.67 134.391   1
  -4   8   3 837.547 82.7208   1
  -2   8   3 2637.35 109.136   1
   0   8   3 9972.59 649.558   1
   2   8   3 1037.07 84.5239   1
   4   8   3 2014.58 107.604   1
   6   8   3 565.361  85.622   1
   8   8   3 4371.50 161.874   1
  10   8   3 1325.51 125.947   1
 -11   9   3 329.512 94.5841   1
  -9   9   3-71.7174 109.061   1
  -7   9   3 5629.82 171.624   1
  -5   9   3 980.645 96.1397   1
  -3   9   313548.50 230.573   1
  -1   9   3 231.189  77.725   1
   1   9   3 6260.28 218.366   1
   3   9   310197.60 204.798   1
   5   9   3 476.951  91.018   1
   7   9   3 5339.92 178.133   1
   9   9   3 1836.21 131.174   1
 -10  10   3 21.1191 144.802   1
  -8  10   3 36.8716 125.034   1
  -6  10   3  57.962 123.654   1
  -4  10   3-108.302 108.302   1
  -2  10   3  774.37 91.1041   1
   0  10   3 621.688 84.7522   1
   2  10   3 599.689 92.2884   1
   4  10   3 1041.89 104.916   1
   6  10   3 240.975 91.7978   1
   8  10   3 9630.77 236.586   1
  -9  11   3 123.213  133.95   1
  -7  11   3 6148.97 202.798   1
  -5  11   3 838.421 114.174   1
  -3  11   3 3889.99  155.82   1
  -1  11   3 3059.46 100.531   1
   1  11   3 1078.05 74.5239   1
   3  11   3 3690.46 155.565   1
   5  11   3 6225.53  200.34   1
   7  11   3 2578.72 150.173   1
  -8  12   3 2778.25 161.558   1
  -6  12   3 710.592 116.393   1
  -4  12   3 426.053 107.631   1
  -2  12   3 1919.93 127.834   1
   0  12   3 1905.96 151.584   1
   2  12   3 496.043 99.3667   1
   4  12   3-100.287 133.048   1
   6  12   3 2071.84 148.647   1
  -5  13   3-11.1809 154.563   1
  -3  13   3 347.792 110.288   1
  -1  13   3 1750.51 95.4281   1
   1  13   3 798.195 113.393   1
   3  13   3 329.889 109.308   1
 -16   0   4 1284.19 147.844   1
 -14   0   4 4000.22 162.847   1
 -12   0   4-13.9051 105.892   1
 -10   0   410154.60 173.984   1
  -8   0   4325937.0 1143.24   1
  -6   0   420150.10 207.396   1
  -4   0   436374.60  265.93   1
  -2   0   425093.00 195.021   1
   0   0   429516.70 924.422   1
   2   0   4159350.0 633.445   1
   4   0   464874.70 487.081   1
   6   0   4  510.59 58.3808   1
   8   0   410306.30 194.119   1
  10   0   4 1862.13 109.939   1
  12   0   412637.30 274.924   1
 -15   1   4 521.373 105.574   1
 -13   1   4 121.448 60.5797   1
 -11   1   4 341.675 49.9351   1
  -9   1   4-42.2318 42.2318   1
  -7   1   4 156.405 27.4678   1
  -5   1   4  753.84 30.1121   1
  -3   1   4 544.755 34.4769   1
  -1   1   4 611.111 20.6334   1
   1   1   4 1484.64  51.932   1
   3   1   4 4652.63 70.2015   1
   5   1   4-7.72297 56.0069   1
   7   1   4 5104.09 199.342   1
   9   1   4 1039.38 65.9839   1
  11   1   4 69.7726  66.284   1
  13   1   4 855.944 104.531   1
 -16   2   4 528.753 114.746   1
 -14   2   4 6496.84 194.709   1
 -12   2   428747.60 333.151   1
 -10   2   4 1226.85  85.595   1
  -8   2   4 1576.95 67.1709   1
  -6   2   415667.30 161.189   1
  -4   2   4141100.0 579.609   1
  -2   2   425982.10 231.905   1
   0   2   4251413.030417.20   1
   2   2   4 190.277 38.0124   1
   4   2   4 457.864 49.0296   1
   6   2   419412.10 227.763   1
   8   2   4 151.031 62.7907   1
  10   2   416488.50 272.832   1
  12   2   4 511.986 102.551   1
 -15   3   4 1410.65 135.423   1
 -13   3   4 51.6918 121.228   1
 -11   3   4 1387.17 92.9182   1
  -9   3   4 1844.55 87.7731   1
  -7   3   4 6581.11  123.65   1
  -5   3   4 2885.11 75.9388   1
  -3   3   4 4782.31 85.7896   1
  -1   3   4 797.239 73.8207   1
   1   3   4 5506.37 228.994   1
   3   3   419859.30 195.486   1
   5   3   4 54.8297 68.9952   1
   7   3   4 2102.48 99.4679   1
   9   3   4-65.9598 109.926   1
  11   3   4 2041.70 139.253   1
  13   3   4 468.881 119.179   1
 -14   4   4-49.3717  139.30   1
 -12   4   4 2068.95  116.46   1
 -10   4   4 4355.67 128.489   1
  -8   4   464278.80 565.116   1
  -6   4   413289.90 167.257   1
  -4   4   417689.50 175.273   1
  -2   4   414530.80 154.273   1
   0   4   414204.80 1105.08   1
   2   4   425824.20 271.854   1
   4   4   444266.80 385.379   1
   6   4   4 1860.89 89.5653   1
   8   4   4 3661.37 126.081   1
  10   4   4 3668.58  144.79   1
  12   4   4 3379.64 165.117   1
 -15   5   4 334.723 121.025   1
 -13   5   4 910.504 112.338   1
 -11   5   4 424.293 87.6677   1
  -9   5   4 1769.85 102.108   1
  -7   5   417928.00 228.705   1
  -5   5   4 1698.86 78.4514   1
  -3   5   4 2844.63 86.9207   1
  -1   5   4 1226.92 43.8755   1
   1   5   4 1115.04 83.9985   1
   3   5   4 1700.11 80.9253   1
   5   5   4 2073.17 94.5801   1
   7   5   417547.40 258.953   1
   9   5   4-112.888 112.888   1
  11   5   4 3798.65 169.488   1
 -14   6   4 4638.79 205.556   1
 -12   6   420940.10  336.92   1
 -10   6   4 8380.44 198.855   1
  -8   6   4 2874.76 117.512   1
  -6   6   4 64.5273 75.6628   1
  -4   6   483030.00 651.487   1
  -2   6   441444.70 390.873   1
   0   6   4197695.018154.50   1
   2   6   4 2740.39  101.68   1
   4   6   4 2960.65 109.523   1
   6   6   4 1901.76 106.547   1
   8   6   415688.10 266.079   1
  10   6   417575.20 306.803   1
  12   6   4 711.591 119.717   1
 -13   7   4 6978.13 225.562   1
 -11   7   4 5152.76 178.022   1
  -9   7   4 2779.36 129.298   1
  -7   7   4 155.584  71.994   1
  -5   7   4 365.354 63.1925   1
  -3   7   4 628.341 71.4968   1
  -1   7   413144.10 341.459   1
   1   7   4 7127.11  467.68   1
   3   7   4 11.6938 88.7085   1
   5   7   4 2090.79 111.389   1
   7   7   4 110.889 113.682   1
   9   7   4-121.086  130.74   1
  11   7   4 85.3962 163.995   1
 -12   8   4-86.7519 154.112   1
 -10   8   4 2353.82  136.58   1
  -8   8   447604.90 492.478   1
  -6   8   414095.50 234.411   1
  -4   8   4 2584.30 112.513   1
  -2   8   422177.40 274.799   1
   0   8   418837.90 1476.29   1
   2   8   421477.60 277.671   1
   4   8   430349.10 340.426   1
   6   8   4 2838.22 130.262   1
   8   8   4 73.1368  131.21   1
  10   8   4 460.835 99.9139   1
 -11   9   4 10.3609 143.948   1
  -9   9   4 218.277 82.4952   1
  -7   9   4 4497.44 158.887   1
  -5   9   4 339.664 81.5603   1
  -3   9   414391.20 237.577   1
  -1   9   4-11.3073 70.6141   1
   1   9   4 4803.15 192.758   1
   3   9   419962.80 287.501   1
   5   9   4 690.359 85.7663   1
   7   9   4 9785.58 234.931   1
   9   9   4 134.747 90.2492   1
 -10  10   4 1043.01 112.779   1
  -8  10   4 1714.40 132.342   1
  -6  10   4 621.838 84.3509   1
  -4  10   416814.10 274.368   1
  -2  10   414904.40 258.735   1
   0  10   410952.80 601.676   1
   2  10   4 1895.42 114.544   1
   4  10   4 629.049 99.6801   1
   6  10   4 909.687 110.582   1
   8  10   4 3365.39 160.262   1
  -9  11   4 1720.46 145.297   1
  -7  11   4 7325.39 217.181   1
  -5  11   4 8283.13 216.603   1
  -3  11   4 61.2567 130.678   1
  -1  11   4 8671.55 492.556   1
   1  11   4 1055.57  263.58   1
   3  11   4 1148.53  119.20   1
   5  11   4 1679.15 121.801   1
   7  11   4-106.678 141.525   1
  -8  12   411581.00 283.115   1
  -6  12   4 2177.79 137.203   1
  -4  12   4 1040.91 120.332   1
  -2  12   4 4668.92 181.288   1
   0  12   4 2334.22  144.90   1
   2  12   4 2293.94 135.757   1
   4  12   416183.10 313.511   1
   6  12   4 603.504 120.452   1
  -5  13   4 1489.52 139.431   1
  -3  13   4 1460.18 128.648   1
  -1  13   4 171.104 78.4037   1
   1  13   4 1375.63 88.8217   1
   3  13   4 2970.67 159.326   1
 -15   1   5 3605.55 150.195   1
 -13   1   5 975.926 71.4961   1
 -11   1   5 89.3582 97.0462   1
  -9   1   5 1385.13 53.4599   1
  -7   1   528355.70 504.383   1
  -5   1   5 899.172 33.1179   1
  -3   1   5 279.183 86.4066   1
  -1   1   5 8267.38  333.17   1
   1   1   5 570.472 36.6337   1
   3   1   5 2817.76 66.0347   1
   5   1   5 4275.11  314.67   1
   7   1   5 4234.31 132.437   1
   9   1   5 426.701 58.8215   1
  11   1   5  317.67 64.9552   1
  13   1   5 13.4778 102.294   1
 -16   2   5-55.1669 138.239   1
 -14   2   5 349.662 85.0535   1
 -12   2   5 240.602 69.2578   1
 -10   2   5 515.903  62.399   1
  -8   2   5  110.95  45.329   1
  -6   2   5 300.751   38.18   1
  -4   2   5 1323.76 50.7354   1
  -2   2   520583.20 192.257   1
   0   2   534841.20 868.155   1
   2   2   5 86.9334 34.3779   1
   4   2   5 551.609 57.0894   1
   6   2   5 414.766 66.4155   1
   8   2   5-60.0925 97.4559   1
  10   2   5 838.965 92.6931   1
  12   2   5 252.388 101.054   1
 -15   3   5 4375.52 186.953   1
 -13   3   5 2353.84 133.245   1
 -11   3   546025.80 439.876   1
  -9   3   5 1848.00 89.2289   1
  -7   3   5 1390.49 69.7771   1
  -5   3   546558.30 396.879   1
  -3   3   5102238.0 547.447   1
  -1   3   5 1779.40 136.812   1
   1   3   5 4039.76 61.8209   1
   3   3   5 8850.40  143.59   1
   5   3   5 4315.67 118.825   1
   7   3   519618.90 261.915   1
   9   3   5 2890.10 130.939   1
  11   3   5 1216.44 122.277   1
  13   3   5 515.677 118.014   1
 -14   4   5 2164.76 140.291   1
 -12   4   5 173.199 79.7162   1
 -10   4   5 386.634 74.8418   1
  -8   4   5 18.6069 70.8649   1
  -6   4   5 1548.62  70.747   1
  -4   4   5  952.40 59.0274   1
  -2   4   5  367.61  42.101   1
   0   4   5 1095.59 100.593   1
   2   4   5 7596.98 131.779   1
   4   4   5 147.658 48.8289   1
   6   4   5 1850.75 94.7392   1
   8   4   5 604.537  85.528   1
  10   4   5 444.793 104.105   1
  12   4   5 3120.58 163.306   1
 -15   5   5 1526.82 139.797   1
 -13   5   511737.00 260.532   1
 -11   5   5 1926.18 118.685   1
  -9   5   5 258.855  75.947   1
  -7   5   540247.90 408.877   1
  -5   5   5 1305.88 72.7057   1
  -3   5   511228.70 160.139   1
  -1   5   519464.50  533.99   1
   1   5   5 4875.88 302.283   1
   3   5   515364.70 205.095   1
   5   5   5 261.473 66.0502   1
   7   5   5 7318.70 178.928   1
   9   5   5 392.416 84.0927   1
  11   5   5 20.7433 137.567   1
 -14   6   5 1011.81 134.034   1
 -12   6   5 2740.19 141.362   1
 -10   6   5 6599.57 176.164   1
  -8   6   5 31.2767 91.7068   1
  -6   6   5 567.575 72.8272   1
  -4   6   5 8276.10 154.591   1
  -2   6   5 4577.14 116.527   1
   0   6   517894.70 694.316   1
   2   6   5 580.147 65.7644   1
   4   6   5 2223.47 106.794   1
   6   6   5 4008.58 141.449   1
   8   6   5 5718.65 173.761   1
  10   6   5 1086.14 118.466   1
 -13   7   5 2187.26  148.01   1
 -11   7   5 3791.85 164.941   1
  -9   7   5 303.633 80.5332   1
  -7   7   5  755.31 85.1096   1
  -5   7   5 4362.97 131.632   1
  -3   7   5 173.743 58.3799   1
  -1   7   5 1004.93 53.2394   1
   1   7   5  716.98 69.1428   1
   3   7   5 2904.23 112.849   1
   5   7   5 1329.42  103.86   1
   7   7   5 2648.55  130.91   1
   9   7   5 1498.89 118.204   1
  11   7   5 1962.31 147.483   1
 -12   8   5 3365.97  169.54   1
 -10   8   5 150.259 95.6204   1
  -8   8   5 3551.07 140.175   1
  -6   8   5 114.372 66.5741   1
  -4   8   5 1346.18 95.0342   1
  -2   8   5 1520.18  98.269   1
   0   8   5 2595.45 104.555   1
   2   8   5 3561.61 127.598   1
   4   8   5 1105.84 98.3866   1
   6   8   5 103.406 76.6078   1
   8   8   5 9.53713 132.458   1
  10   8   5 1185.21 122.849   1
 -11   9   5 2625.27 154.643   1
  -9   9   5 53.4367 111.226   1
  -7   9   513587.80 253.101   1
  -5   9   5 249.685 74.8139   1
  -3   9   5 6007.86 164.162   1
  -1   9   5 8154.27 129.872   1
   1   9   5 343.462 53.4889   1
   3   9   5 5727.81 172.066   1
   5   9   5 249.836 85.4298   1
   7   9   5 3018.52 154.672   1
   9   9   5 1570.64 139.437   1
 -10  10   5 1620.95 140.108   1
  -8  10   5 921.808 110.236   1
  -6  10   5 4093.22  154.26   1
  -4  10   5 1864.82 116.152   1
  -2  10   5 2139.64 115.982   1
   0  10   5 669.731 80.8575   1
   2  10   5-123.113 123.113   1
   4  10   5 687.045 99.4616   1
   6  10   5 46.8296 129.455   1
   8  10   5 1928.57  141.97   1
  -9  11   5 522.882 109.569   1
  -7  11   5 2701.10 156.092   1
  -5  11   5 3121.97 157.442   1
  -3  11   5 493.394 104.714   1
  -1  11   5 3781.34 111.526   1
   1  11   5 1071.03 167.745   1
   3  11   5 3070.63 152.579   1
   5  11   5 141.147 90.4616   1
   7  11   5 1648.42 150.875   1
  -8  12   5 2871.58 178.604   1
  -6  12   5 106.149 131.731   1
  -4  12   5 489.336 99.6182   1
  -2  12   5 2626.69 145.066   1
   0  12   5 1289.89 87.1755   1
   2  12   5 329.337 90.6513   1
   4  12   5 1118.86 118.275   1
  -5  13   5 2641.61 160.402   1
  -3  13   5 510.326 116.828   1
  -1  13   5 1177.98 89.1968   1
   1  13   5 397.951 114.655   1
   3  13   5 903.736 123.223   1
 -16   0   6 7844.41 237.027   1
 -14   0   6 4090.78 158.664   1
 -12   0   684402.70 781.812   1
 -10   0   626344.70 271.733   1
  -8   0   6 4648.89 104.874   1
  -6   0   6 1183.36 54.2696   1
  -4   0   6 4757.31  81.258   1
  -2   0   666337.80 393.946   1
   0   0   6 1140.12 60.7092   1
   2   0   620887.30 216.736   1
   4   0   6 2017.85 82.9361   1
   6   0   6 6787.28 157.131   1
   8   0   6 2088.09 122.024   1
  10   0   644479.90 463.191   1
  12   0   6 1900.00 148.422   1
 -15   1   6 15.5852 105.988   1
 -13   1   6 -79.671  79.671   1
 -11   1   6 259.783 49.6632   1
  -9   1   6 22.5499 63.3582   1
  -7   1   6 582.622 37.4276   1
  -5   1   6 631.588 48.3553   1
  -3   1   612436.70  96.386   1
  -1   1   6 777.118 22.2562   1
   1   1   6 235.445 36.6404   1
   3   1   6 3273.56 83.3606   1
   5   1   6 6274.28 334.808   1
   7   1   6 1495.99 70.0515   1
   9   1   6 308.973 111.019   1
  11   1   6 121.565 75.4505   1
 -16   2   6-43.8571 157.372   1
 -14   2   6 4600.64 172.905   1
 -12   2   665531.80 600.113   1
 -10   2   6  163.17 62.2821   1
  -8   2   6 2880.06  89.526   1
  -6   2   6 2088.76 67.6815   1
  -4   2   6 2575.68  67.583   1
  -2   2   6 7301.46 103.626   1
   0   2   6 872.567 34.8865   1
   2   2   627346.30 284.258   1
   4   2   6 1060.65 70.1317   1
   6   2   6114578.0 843.574   1
   8   2   6 3534.46 134.652   1
  10   2   6 688.393 100.853   1
  12   2   6 226.656 92.1513   1
 -15   3   6 378.231 107.065   1
 -13   3   6 2918.95  138.86   1
 -11   3   6 4400.09 136.068   1
  -9   3   6 76.4147 81.3524   1
  -7   3   6  225.56 46.8299   1
  -5   3   6 781.576 52.8561   1
  -3   3   6 1021.25 55.0254   1
  -1   3   620674.60 143.656   1
   1   3   6 27.5421 62.1447   1
   3   3   6 714.762 64.5314   1
   5   3   6 561.449 64.4743   1
   7   3   6 2524.13 118.557   1
   9   3   6 3114.67 141.352   1
  11   3   6 164.958 99.0992   1
 -16   4   620021.70 367.291   1
 -14   4   6 3624.86 164.194   1
 -12   4   615423.90 258.656   1
 -10   4   6 7050.31 160.158   1
  -8   4   6 185.607   51.85   1
  -6   4   6 4792.55 107.534   1
  -4   4   637565.70  324.99   1
  -2   4   6 6690.75 117.633   1
   0   4   6 4060.97  306.14   1
   2   4   6 7662.17 138.903   1
   4   4   620920.70 241.964   1
   6   4   617397.70 244.016   1
   8   4   6 598.923 85.6736   1
  10   4   623417.30 346.627   1
  12   4   6 95.5118 154.879   1
 -15   5   6 870.299 131.752   1
 -13   5   6 512.585 110.273   1
 -11   5   6 2655.76 121.197   1
  -9   5   6 9069.95 183.317   1
  -7   5   6 6288.08 143.113   1
  -5   5   6 5298.84 122.469   1
  -3   5   6 450.144 53.9547   1
  -1   5   6 2226.45 124.225   1
   1   5   616615.40 877.835   1
   3   5   6 7743.61  155.44   1
   5   5   6 656.274 81.4138   1
   7   5   6 1057.04 97.4154   1
   9   5   6 760.578 100.672   1
  11   5   6 516.481 112.596   1
 -14   6   6 3696.94 177.323   1
 -12   6   614267.80  277.53   1
 -10   6   6 191.527 78.3325   1
  -8   6   6 1445.79 97.7454   1
  -6   6   617343.80 231.485   1
  -4   6   644949.20  427.20   1
  -2   6   612701.00 190.041   1
   0   6   6 543.509 48.8712   1
   2   6   619175.50 245.789   1
   4   6   629523.60 320.503   1
   6   6   657983.90 595.612   1
   8   6   6 1415.17 118.053   1
  10   6   6  112.60 139.234   1
 -13   7   6 4821.89  197.57   1
 -11   7   6 691.591 107.092   1
  -9   7   6 9118.50  207.05   1
  -7   7   6 5281.66 150.784   1
  -5   7   6 8537.79 176.104   1
  -3   7   6 1198.47 85.9729   1
  -1   7   6 4720.32 239.335   1
   1   7   6 4764.84 214.689   1
   3   7   6 78.6077 90.7644   1
   5   7   6 1724.48  115.91   1
   7   7   6 656.961 92.7988   1
   9   7   6 654.662 105.848   1
 -12   8   610156.10 262.349   1
 -10   8   622257.00  340.03   1
  -8   8   6 1231.92 104.979   1
  -6   8   6 8075.57 187.258   1
  -4   8   6 470.078 81.2515   1
  -2   8   622004.10 281.763   1
   0   8   615495.20 1843.29   1
   2   8   6 2745.78 116.583   1
   4   8   6 4150.15 148.279   1
   6   8   6  26.086 123.261   1
   8   8   6 9.93423 131.431   1
  10   8   613717.70 300.652   1
 -11   9   6 608.937  113.53   1
  -9   9   6 3528.74 159.841   1
  -7   9   610564.30 229.617   1
  -5   9   6 4674.93 154.985   1
  -3   9   6 2100.06 110.916   1
  -1   9   613137.10 334.305   1
   1   9   6 4740.06 539.218   1
   3   9   6 5028.64 164.987   1
   5   9   6 327.532 100.151   1
   7   9   6 59.1852 91.2127   1
   9   9   6 3379.28 164.109   1
 -10  10   6 314.505 98.6239   1
  -8  10   6 116.186 88.3019   1
  -6  10   610417.40  227.97   1
  -4  10   6 662.773 95.0351   1
  -2  10   6 2936.39 132.802   1
   0  10   6 922.829 87.6292   1
   2  10   6 1060.30  109.64   1
   4  10   6 3230.57 152.723   1
   6  10   614166.20 284.016   1
   8  10   6 401.354 105.621   1
  -9  11   6 55.8337 159.097   1
  -7  11   6 121.965 87.1336   1
  -5  11   6 841.386 113.249   1
  -3  11   6 2392.80 130.098   1
  -1  11   6  98.498 90.3817   1
   1  11   6 1267.91 179.925   1
   3  11   6 775.945 111.854   1
   5  11   6-83.1102 147.647   1
  -8  12   6-58.3453 154.355   1
  -6  12   6 1550.59 135.412   1
  -4  12   6 142.137 147.829   1
  -2  12   6 2707.76 149.579   1
   0  12   6 6602.99 572.237   1
   2  12   6 3182.22 157.526   1
   4  12   6 2869.40 159.793   1
  -5  13   6 767.552 125.728   1
  -3  13   6 32.7117 100.836   1
  -1  13   6 51.5707 98.8439   1
   1  13   6 6585.43 685.831   1
 -15   1   7 296.274 77.2731   1
 -13   1   7 171.755  55.908   1
 -11   1   7 5145.87  119.73   1
  -9   1   7 4444.59 82.1547   1
  -7   1   7 1124.22  45.366   1
  -5   1   7 377.345 29.3428   1
  -3   1   744970.60 1362.02   1
  -1   1   719204.20 848.822   1
   1   1   7 2710.72 160.485   1
   3   1   7 6963.11 287.088   1
   5   1   7 1955.11 69.9968   1
   7   1   7 9677.25 652.495   1
   9   1   7 2048.85 90.1592   1
  11   1   7  11.007 77.7743   1
 -16   2   7-43.7231 156.888   1
 -14   2   7 389.729 88.5733   1
 -12   2   7 899.269 81.5648   1
 -10   2   7  69.326 78.5585   1
  -8   2   7 1806.38 79.4814   1
  -6   2   715350.20 170.246   1
  -4   2   7 5716.84 101.376   1
  -2   2   7  24.688 48.5982   1
   0   2   7 51.9309 26.2922   1
   2   2   7 848.037 59.5941   1
   4   2   7 771.711 67.0796   1
   6   2   7 3088.17 125.806   1
   8   2   7 182.369 77.1176   1
  10   2   7 338.306 88.0487   1
  12   2   7  117.67 138.242   1
 -15   3   7 9091.20 245.133   1
 -13   3   7 155.527 86.8622   1
 -11   3   7 3838.40 132.146   1
  -9   3   7 685.229 69.3591   1
  -7   3   749276.90 471.215   1
  -5   3   713704.80 166.448   1
  -3   3   735973.70 315.437   1
  -1   3   7 3426.50 96.9602   1
   1   3   753222.80 1823.84   1
   3   3   732079.20 322.813   1
   5   3   7 1207.24 84.3171   1
   7   3   717896.60 273.157   1
   9   3   711751.20 252.014   1
  11   3   7 307.953 111.335   1
 -16   4   7 1689.66 143.943   1
 -14   4   7 362.345 91.2857   1
 -12   4   7 46.0145  101.17   1
 -10   4   7 94.5455 61.2297   1
  -8   4   7 91.4372 48.0041   1
  -6   4   7 1280.92  67.124   1
  -4   4   7 196.587 42.2697   1
  -2   4   7 4886.62 107.169   1
   0   4   7 5016.34 244.773   1
   2   4   7 281.764 57.0394   1
   4   4   7 327.707 66.1841   1
   6   4   7 192.247 65.2907   1
   8   4   7 5491.30 171.703   1
  10   4   7 1755.91 136.607   1
 -15   5   7 2609.91 174.282   1
 -13   5   7 38.7059 137.533   1
 -11   5   7 4598.96 152.864   1
  -9   5   7 980.984 89.8467   1
  -7   5   722632.40 259.436   1
  -5   5   7 2184.76 93.4939   1
  -3   5   7 5851.29 127.994   1
  -1   5   746950.30 1474.70   1
   1   5   7 445.382  44.232   1
   3   5   714287.40 216.375   1
   5   5   714411.90 239.961   1
   7   5   7 886.289 92.7909   1
   9   5   7 3881.10 175.742   1
  11   5   7 1634.55  139.55   1
 -14   6   7 2541.05 160.708   1
 -12   6   7 396.746 99.7811   1
 -10   6   7 602.717 77.9643   1
  -8   6   7 471.485 74.7383   1
  -6   6   7 5232.56 139.196   1
  -4   6   712319.40 193.695   1
  -2   6   7 1194.15 82.2891   1
   0   6   7 1765.34 63.4649   1
   2   6   712890.00 211.154   1
   4   6   7-34.5283 92.8966   1
   6   6   7 4185.26 158.233   1
   8   6   7 1102.67 106.607   1
  10   6   7 2277.67 140.974   1
 -13   7   7 224.125   95.47   1
 -11   7   7 2188.65 133.497   1
  -9   7   7 578.363 89.1157   1
  -7   7   7 1292.85 98.0605   1
  -5   7   7 5461.23  149.90   1
  -3   7   7 4517.00 133.044   1
  -1   7   7 757.648 55.7262   1
   1   7   7 286.787 88.6358   1
   3   7   7 5080.46  150.89   1
   5   7   7 2478.74 126.945   1
   7   7   7 8060.48 218.136   1
   9   7   7 2895.74 157.972   1
 -12   8   7-16.1798 101.919   1
 -10   8   7 603.612 96.3252   1
  -8   8   7 9085.83  208.67   1
  -6   8   7 615.344  73.486   1
  -4   8   7 2365.89 113.747   1
  -2   8   7 67.2111 98.3229   1
   0   8   7 9571.31  698.99   1
   2   8   7 81.3189 74.4817   1
   4   8   7 2614.84  131.98   1
   6   8   7 1882.39 132.734   1
   8   8   7 5632.66 199.087   1
 -11   9   7 6288.70 205.335   1
  -9   9   7 575.463 101.222   1
  -7   9   7 6830.64 194.402   1
  -5   9   7 2118.57 124.451   1
  -3   9   7 1478.60 104.276   1
  -1   9   715097.80 1251.95   1
   1   9   7 974.392 68.7958   1
   3   9   7 3315.50 145.758   1
   5   9   7 8385.20  218.70   1
   7   9   7 81.8728  100.79   1
 -10  10   7 395.916 116.731   1
  -8  10   7  348.71 95.4196   1
  -6  10   7 2501.34 137.774   1
  -4  10   7 50.7075 115.252   1
  -2  10   7 5275.49 173.173   1
   0  10   7 455.394  99.358   1
   2  10   7 1596.07 115.949   1
   4  10   7 418.957 90.0841   1
   6  10   7 912.338 118.625   1
  -9  11   7 551.427 114.769   1
  -7  11   7 1088.35 119.302   1
  -5  11   7 2099.53 142.611   1
  -3  11   7 3234.70 153.034   1
  -1  11   7 3765.92 316.904   1
   1  11   7 496.357 69.2463   1
   3  11   7 1349.40 129.363   1
   5  11   7 3491.56 170.179   1
  -8  12   7 1216.29 133.079   1
  -6  12   7 734.966 118.899   1
  -4  12   7 2356.88 153.228   1
  -2  12   7 152.201 93.8222   1
   0  12   7 509.675 155.553   1
   2  12   7 115.892  125.99   1
  -5  13   7 1916.36  148.18   1
  -3  13   7 99.8501 95.1154   1
  -1  13   7 860.302  86.273   1
 -16   0   812193.60 281.606   1
 -14   0   8 5243.81 177.321   1
 -12   0   832633.10 350.559   1
 -10   0   8 204.119 61.5959   1
  -8   0   819609.70 209.654   1
  -6   0   8143539.0 721.295   1
  -4   0   8121322.0 633.629   1
  -2   0   8 6799.92 113.837   1
   0   0   8143411.0 7470.47   1
   2   0   8 1421.55  75.354   1
   4   0   8 6232.08  148.97   1
   6   0   839856.80 382.549   1
   8   0   8 5565.24 178.229   1
  10   0   8 1191.79 120.599   1
 -15   1   8 111.102 81.1447   1
 -13   1   8  52.777 83.6298   1
 -11   1   8 521.165 50.3996   1
  -9   1   8 7.13615 47.6901   1
  -7   1   8 2825.44 64.9008   1
  -5   1   8 112.628 29.4783   1
  -3   1   8 656.741  36.239   1
  -1   1   8 9930.48 455.324   1
   1   1   822101.30 1225.12   1
   3   1   8 38.7183 46.3086   1
   5   1   8 898.871  105.58   1
   7   1   8 503.518 70.6653   1
   9   1   8 1539.23 85.9246   1
  11   1   8 92.2866 105.465   1
 -16   2   8 7119.84 220.097   1
 -14   2   8 2810.84 146.297   1
 -12   2   8 1834.84 103.284   1
 -10   2   821020.20 251.459   1
  -8   2   884972.50 630.644   1
  -6   2   855457.60 473.697   1
  -4   2   8 2867.47 83.5419   1
  -2   2   8 258.053  41.163   1
   0   2   8 1946.79 169.725   1
   2   2   872454.80 608.896   1
   4   2   8 9521.68 180.046   1
   6   2   8 2529.94 117.259   1
   8   2   8 689.517 93.0605   1
  10   2   8 1756.69  117.72   1
 -15   3   8 1604.28 131.538   1
 -13   3   8 292.263 87.1191   1
 -11   3   8 1012.83 87.0039   1
  -9   3   8 42.8875 78.0482   1
  -7   3   8 986.303 70.9885   1
  -5   3   823111.50  223.28   1
  -3   3   8 46.5903 65.8818   1
  -1   3   8 237.503 32.6151   1
   1   3   8 202.709 60.8303   1
   3   3   8 5782.88 144.216   1
   5   3   8 4691.02 143.995   1
   7   3   8  902.07 101.079   1
   9   3   8 1919.20 141.381   1
  11   3   8 331.345 109.045   1
 -16   4   8 5177.14 209.302   1
 -14   4   8 965.526 123.027   1
 -12   4   8 2291.97 120.347   1
 -10   4   8 2110.12 103.792   1
  -8   4   8 1093.66 70.8009   1
  -6   4   833183.60 342.909   1
  -4   4   872379.50 557.864   1
  -2   4   8 3297.75 95.4068   1
   0   4   8 4389.14  217.97   1
   2   4   813730.10 202.098   1
   4   4   8 3461.69 123.416   1
   6   4   811929.10  222.09   1
   8   4   8 148.338 92.3418   1
  10   4   8 50.4282 143.709   1
 -15   5   8 4069.43 187.821   1
 -13   5   8 2972.76 154.109   1
 -11   5   8 4486.20 156.463   1
  -9   5   8 537.423 72.4678   1
  -7   5   8 2169.20 100.373   1
  -5   5   8 1344.14 79.8063   1
  -3   5   8 1900.47 86.1575   1
  -1   5   816314.40 220.355   1
   1   5   8 527.369 77.6451   1
   3   5   8 833.116 80.3346   1
   5   5   8 68.2397 71.3332   1
   7   5   8 2963.11 144.246   1
   9   5   8 8757.64 235.699   1
 -14   6   8 254.976 98.6262   1
 -12   6   811553.70 255.005   1
 -10   6   820087.50 294.553   1
  -8   6   870757.10 611.782   1
  -6   6   810545.30 190.669   1
  -4   6   8 248.583 61.5141   1
  -2   6   8 429.276 71.2619   1
   0   6   856672.00 1183.03   1
   2   6   850376.80 516.502   1
   4   6   8 456.417 80.0221   1
   6   6   8 388.398 83.7489   1
   8   6   8 371.857 97.8617   1
  10   6   8 2949.51 168.082   1
 -13   7   8 368.392 106.194   1
 -11   7   8 552.089 102.169   1
  -9   7   8 710.459 92.5792   1
  -7   7   8 91.6914 105.327   1
  -5   7   8 65.3053 88.5782   1
  -3   7   8 2831.88 114.104   1
  -1   7   8 1118.16 82.4034   1
   1   7   8 4.38553  130.06   1
   3   7   8 823.173 95.6167   1
   5   7   8 4744.38 169.248   1
   7   7   8 2405.09 140.666   1
   9   7   8  180.14 109.857   1
 -12   8   8 2485.29 155.445   1
 -10   8   8 2462.09 147.128   1
  -8   8   8 8427.64 201.915   1
  -6   8   816603.70 264.171   1
  -4   8   854367.70 556.008   1
  -2   8   8 6694.98 170.919   1
   0   8   8 695.237 64.0386   1
   2   8   8 363.969 79.3363   1
   4   8   8 7924.79 208.181   1
   6   8   8 7421.27 214.613   1
   8   8   8 1699.88 144.628   1
 -11   9   8 8170.22 227.776   1
  -9   9   8 1166.89 121.243   1
  -7   9   8-120.288 130.876   1
  -5   9   8 9726.39 222.673   1
  -3   9   8 93.6632 74.6648   1
  -1   9   813140.40 1208.96   1
   1   9   8 4943.54 623.356   1
   3   9   8 571.494  90.471   1
   5   9   8 1176.15 114.639   1
   7   9   8 444.468 112.244   1
 -10  10   8 7611.98 234.511   1
  -8  10   8 5118.90 181.332   1
  -6  10   8 2442.01 138.533   1
  -4  10   8-34.8997 127.025   1
  -2  10   8 1987.62 122.632   1
   0  10   8 9290.75 864.118   1
   2  10   810893.30 244.199   1
   4  10   8 336.742 106.669   1
   6  10   8-140.237 140.237   1
  -9  11   8 392.664 113.673   1
  -7  11   8 2886.03 163.136   1
  -5  11   8 504.852 108.441   1
  -3  11   8 8191.63  223.03   1
  -1  11   8 82.6313 75.9379   1
   1  11   8 49.7348 88.2199   1
   3  11   8 8586.48 240.402   1
   5  11   8-98.8375 148.564   1
  -6  12   8 2288.16 149.797   1
  -4  12   814345.40 302.314   1
  -2  12   8 3951.01 170.507   1
   0  12   8 224.491 69.2602   1
   2  12   8 2907.14 163.217   1
 -15   1   9 7890.42 372.246   1
 -13   1   9 134.019 76.1528   1
 -11   1   9 4224.63 205.141   1
  -9   1   9 2013.75 91.1351   1
  -7   1   9 7736.11 100.489   1
  -5   1   9 2693.05 61.7825   1
  -3   1   9  383.72 52.1874   1
  -1   1   9 6145.73 219.938   1
   1   1   9 7899.52  342.02   1
   3   1   912673.80 147.044   1
   5   1   9 5216.52 166.705   1
   7   1   9 1113.31 75.4371   1
   9   1   9 61.1116 74.5728   1
 -16   2   9 318.492 108.163   1
 -14   2   9 89.9643 104.916   1
 -12   2   9 991.128 93.2463   1
 -10   2   9 997.569   84.55   1
  -8   2   9 645.124 65.6727   1
  -6   2   9 694.084 54.9669   1
  -4   2   9 403.995 48.8673   1
  -2   2   9 2468.55 83.7186   1
   0   2   9 2132.16 59.6296   1
   2   2   9 2097.13 92.9909   1
   4   2   9-6.39054 94.9634   1
   6   2   9 1237.10 104.641   1
   8   2   9 -61.932 114.343   1
  10   2   9 896.654 109.534   1
 -15   3   9 4549.11  180.28   1
 -13   3   910247.60 233.032   1
 -11   3   928001.30 325.624   1
  -9   3   9 826.296 76.1438   1
  -7   3   929624.60 303.476   1
  -5   3   9 1815.69 77.2782   1
  -3   3   931061.70 294.908   1
  -1   3   937764.40 778.698   1
   1   3   9 1142.72 53.6009   1
   3   3   9 8803.86 178.549   1
   5   3   9 498.948 85.4855   1
   7   3   9 9407.51 222.493   1
   9   3   9 6364.30 206.448   1
 -16   4   9 312.068 120.948   1
 -14   4   9 9.80599 131.887   1
 -12   4   9 395.581 94.7723   1
 -10   4   9 6.43815  96.143   1
  -8   4   9  296.21 60.5196   1
  -6   4   9 510.059 63.1262   1
  -4   4   9 2049.10 83.4042   1
  -2   4   9 2436.32 93.8965   1
   0   4   9 295.632 43.3636   1
   2   4   9 52.8162  59.702   1
   4   4   9 2097.11 106.896   1
   6   4   9 3518.14 140.587   1
   8   4   9 4855.42 172.054   1
  10   4   9 231.081 104.773   1
 -15   5   9 6319.99 232.848   1
 -13   5   9 1867.46 137.975   1
 -11   5   920834.70 308.118   1
  -9   5   9 2397.28 111.064   1
  -7   5   9 419.823 70.4629   1
  -5   5   913192.20 200.964   1
  -3   5   9 1345.74  82.048   1
  -1   5   911446.20 220.426   1
   1   5   9 158.824 62.1123   1
   3   5   9 3258.03 125.255   1
   5   5   9  48.954 119.905   1
   7   5   9 3235.22 152.366   1
   9   5   9 2082.39 148.263   1
 -14   6   9 2032.71 155.319   1
 -12   6   9 172.662 111.455   1
 -10   6   9 432.264 82.5201   1
  -8   6   913439.20 228.215   1
  -6   6   9 808.661 78.5562   1
  -4   6   9 529.699 71.6667   1
  -2   6   9 138.818 66.3897   1
   0   6   9 21.0218 66.7187   1
   2   6   9 587.276 86.0742   1
   4   6   9-95.5728  112.07   1
   6   6   9 643.811 99.1265   1
   8   6   9-20.4978  134.38   1
 -13   7   9 2138.85 150.413   1
 -11   7   9 681.352 106.224   1
  -9   7   9 138.546 76.4546   1
  -7   7   9 4980.87 157.502   1
  -5   7   9  487.23 83.9062   1
  -3   7   9 1744.84 100.289   1
  -1   7   9 7472.99  159.72   1
   1   7   9 5911.05 390.604   1
   3   7   9 3304.65 138.956   1
   5   7   9 929.127 109.749   1
   7   7   9 81.9324 133.538   1
 -12   8   9-88.1076 156.536   1
 -10   8   9 3109.46 153.381   1
  -8   8   9 1631.74  118.65   1
  -6   8   9 1807.80 113.146   1
  -4   8   911459.30 219.627   1
  -2   8   9 674.025 82.6866   1
   0   8   9 3412.24 467.577   1
   2   8   9 2245.16 126.222   1
   4   8   9 686.402 105.732   1
   6   8   9 2482.77 141.417   1
 -11   9   9 4081.88  182.27   1
  -9   9   9 467.232  85.346   1
  -7   9   9 75.3316 82.5454   1
  -5   9   9 7987.15 202.314   1
  -3   9   9 624.372   89.13   1
  -1   9   9 2696.27 145.141   1
   1   9   9 1221.29 126.457   1
   3   9   9 330.375 101.202   1
   5   9   9 3069.31 158.035   1
 -10  10   9 1262.06 140.306   1
  -8  10   9 117.957 146.467   1
  -6  10   9 2508.13  136.83   1
  -4  10   9 122.141 87.6028   1
  -2  10   9 5228.97 180.473   1
   0  10   9 770.487 98.9966   1
   2  10   9 1129.74 120.019   1
   4  10   9 1624.86 131.899   1
  -9  11   9 1909.92 149.021   1
  -7  11   9 560.711  110.61   1
  -5  11   9 4038.56 175.613   1
  -3  11   9 933.759 102.759   1
  -1  11   9 1573.93 147.114   1
   1  11   9 861.963 81.3604   1
   3  11   9 1751.77 137.941   1
  -6  12   9 610.104 126.824   1
  -4  12   9 1782.61 146.842   1
  -2  12   9 461.016 110.898   1
   0  12   9 48.2544 104.765   1
 -16   0  10 33.8266 150.024   1
 -14   0  10 271.775 88.7249   1
 -12   0  1017675.40 267.385   1
 -10   0  1013066.30 208.084   1
  -8   0  1048326.80 429.317   1
  -6   0  1011677.20 167.712   1
  -4   0  1014304.30 182.267   1
  -2   0  1011554.90  173.92   1
   0   0  1030403.30 1768.16   1
   2   0  1073183.30  679.77   1
   4   0  1023774.20 299.293   1
   6   0  1045355.20 442.498   1
   8   0  1015513.90 292.082   1
  10   0  10 379.259 109.574   1
 -15   1  10 93.3275  82.929   1
 -13   1  10 10.3988 88.2619   1
 -11   1  10 1271.39 67.9726   1
  -9   1  10-61.9599 61.9599   1
  -7   1  10 1384.96 54.2949   1
  -5   1  10 9877.97 112.591   1
  -3   1  10 9397.14 500.256   1
  -1   1  10  803.24 34.4955   1
   1   1  10 685.034 78.7628   1
   3   1  10 70.7748 69.5521   1
   5   1  10 1142.87 72.1831   1
   7   1  10 712.002 71.1178   1
   9   1  10 47.1885 106.691   1
 -16   2  10 1106.70 125.204   1
 -14   2  1010961.20 245.256   1
 -12   2  1022466.20  302.23   1
 -10   2  10 3140.61 115.396   1
  -8   2  10 176.795 53.8114   1
  -6   2  10 3877.44 107.893   1
  -4   2  10 3401.58 101.741   1
  -2   2  1028261.00 291.269   1
   0   2  10 3933.95 82.8325   1
   2   2  10 499.541 70.9602   1
   4   2  10 3101.84 127.201   1
   6   2  10 174.946  88.106   1
   8   2  1011459.80 252.305   1
  10   2  1011698.60 279.798   1
 -15   3  10 442.805 114.035   1
 -13   3  10 339.007  89.473   1
 -11   3  10 810.294 87.4881   1
  -9   3  10 1348.62  90.776   1
  -7   3  10 129.551 53.2247   1
  -5   3  10 2169.63 90.6494   1
  -3   3  10 1369.47 76.4962   1
  -1   3  10 1938.13 153.438   1
   1   3  10 7041.23 459.669   1
   3   3  10 365.192 78.3502   1
   5   3  10 3170.88 137.869   1
   7   3  10 344.682 87.9478   1
   9   3  10 2743.09 154.912   1
 -14   4  10 9231.65  238.38   1
 -12   4  1021625.90 313.499   1
 -10   4  10 4135.51  136.93   1
  -8   4  1010202.20 183.526   1
  -6   4  10 530.523 67.7866   1
  -4   4  10 2196.92 91.4137   1
  -2   4  1024697.00 266.036   1
   0   4  10 9336.63 293.429   1
   2   4  1030549.50 327.522   1
   4   4  10 1264.56 97.0646   1
   6   4  1011070.20 232.628   1
   8   4  1011516.30 258.636   1
 -15   5  10 1695.56 148.252   1
 -13   5  10 4333.12 175.557   1
 -11   5  10 3701.46 154.065   1
  -9   5  10 321.426 78.9071   1
  -7   5  10 4962.56  143.53   1
  -5   5  10 8622.29 173.456   1
  -3   5  10 2953.81 111.884   1
  -1   5  10 1011.65  64.265   1
   1   5  10 71.8167 53.9192   1
   3   5  10 1820.29 112.429   1
   5   5  10 8460.05  212.38   1
   7   5  10-145.652 145.652   1
   9   5  10 44.3285 92.3905   1
 -14   6  1021686.10 377.425   1
 -12   6  1018326.10 321.081   1
 -10   6  10 1202.88 102.475   1
  -8   6  10 125.762 70.8697   1
  -6   6  10-26.3923 100.069   1
  -4   6  1014942.10 233.484   1
  -2   6  1029628.80 325.139   1
   0   6  10 1059.61 79.7834   1
   2   6  10 247.954  75.813   1
   4   6  10 178.967 82.8504   1
   6   6  10 6527.56 201.384   1
   8   6  10 6119.08 204.719   1
 -13   7  10 343.729 108.825   1
 -11   7  10 961.129 126.953   1
  -9   7  10 4052.25 152.057   1
  -7   7  10 472.707 84.4616   1
  -5   7  10 4156.89 141.122   1
  -3   7  10 640.499 83.4577   1
  -1   7  10 2024.95 78.2593   1
   1   7  10 6941.24 129.546   1
   3   7  10  534.20 95.7475   1
   5   7  10  319.20 103.277   1
   7   7  10 785.048 123.757   1
 -12   8  10 2988.86 165.662   1
 -10   8  10 9938.16 245.555   1
  -8   8  1010950.70 239.523   1
  -6   8  10 5239.37 168.056   1
  -4   8  10  82.058 71.3077   1
  -2   8  10 1460.37 106.636   1
   0   8  10 3296.20 397.728   1
   2   8  1024320.90 344.906   1
   4   8  1010760.60 247.029   1
   6   8  10 3987.29 185.131   1
 -11   9  10 1303.26 137.763   1
  -9   9  10 116.429 142.596   1
  -7   9  10 1175.94 110.628   1
  -5   9  10 6588.88 191.166   1
  -3   9  10 685.517 96.5721   1
  -1   9  10 455.982 66.2752   1
   1   9  10  926.43 218.037   1
   3   9  10 117.107 141.413   1
   5   9  10-73.4452 137.993   1
 -10  10  10 699.759 124.549   1
  -8  10  10 686.476 115.763   1
  -6  10  10 321.436 92.8672   1
  -4  10  10 1190.91 117.675   1
  -2  10  10 5657.64 190.213   1
   0  10  10 38.7081 92.2418   1
   2  10  10  120.80 96.2874   1
   4  10  10 6667.51 210.514   1
  -9  11  10 2578.27 158.749   1
  -7  11  10 4721.66  198.70   1
  -5  11  10 1906.25 135.828   1
  -3  11  10  113.14 148.693   1
  -1  11  10 5379.59 429.672   1
   1  11  10 48.0376 96.8319   1
  -6  12  10 4143.60 195.009   1
  -4  12  10 1164.85 127.944   1
  -2  12  10 1476.89 138.753   1
 -15   1  11 1560.40 128.499   1
 -13   1  11 1768.62  82.622   1
 -11   1  1114408.50 319.366   1
  -9   1  11 1007.60 59.6179   1
  -7   1  11 78.8953 49.8247   1
  -5   1  11 8154.84 110.582   1
  -3   1  11 1601.26 58.8419   1
  -1   1  1126500.00 967.271   1
   1   1  11 452.952 36.8164   1
   3   1  11 5927.84 257.401   1
   5   1  11 137.393  57.295   1
   7   1  11 1568.93 89.5763   1
   9   1  11 5657.46 145.931   1
 -16   2  11-67.1219 162.116   1
 -14   2  11 28.1514 149.874   1
 -12   2  11 37.9862 99.9385   1
 -10   2  11 82.0992 89.0818   1
  -8   2  11 706.999 71.1271   1
  -6   2  11 1035.08 72.9849   1
  -4   2  11 1059.87 72.4918   1
  -2   2  11 47.1783 78.6271   1
   0   2  11 950.379 68.7347   1
   2   2  11 378.272 73.1554   1
   4   2  11 204.574 68.1878   1
   6   2  11  539.30 99.1806   1
   8   2  11 203.364 108.556   1
 -15   3  1117790.10 334.868   1
 -13   3  11 136.099 91.6282   1
 -11   3  1113808.30 242.705   1
  -9   3  11 144.866 61.0657   1
  -7   3  1147621.50 464.393   1
  -5   3  11 8229.29 162.082   1
  -3   3  11 6026.08 143.881   1
  -1   3  1158906.70 707.257   1
   1   3  11 3509.69 87.2741   1
   3   3  1112051.10 224.317   1
   5   3  1115752.60 274.156   1
   7   3  11 216.427 90.8675   1
   9   3  11 9306.73 257.894   1
 -14   4  11 111.833  133.72   1
 -12   4  11 4338.19 161.045   1
 -10   4  11 14.1143  101.28   1
  -8   4  11 1475.74  89.025   1
  -6   4  11 5206.45 135.106   1
  -4   4  11 412.948 69.8133   1
  -2   4  11 773.198  73.324   1
   0   4  11 196.574 46.3622   1
   2   4  11 4150.13 138.752   1
   4   4  11  855.81 93.3401   1
   6   4  11  61.317 79.7945   1
   8   4  11    0.00 139.487   1
 -15   5  11 4973.24 209.784   1
 -13   5  11  888.56 102.542   1
 -11   5  11 5515.15 176.932   1
  -9   5  11 357.416 80.5458   1
  -7   5  11 164.435 70.7923   1
  -5   5  1121576.00 277.681   1
  -3   5  11 9864.50 188.429   1
  -1   5  11 1812.20 69.3518   1
   1   5  11 3388.24 92.5123   1
   3   5  11 8455.88 200.326   1
   5   5  11 600.843 106.109   1
   7   5  11 3658.90 168.891   1
 -14   6  11 128.896 148.682   1
 -12   6  11 6280.68 208.529   1
 -10   6  11 491.964  87.779   1
  -8   6  11 667.172 92.0785   1
  -6   6  11 2066.52 107.304   1
  -4   6  11 2840.80 121.014   1
  -2   6  11 317.157 77.2086   1
   0   6  11 957.186 107.539   1
   2   6  11 -98.451 108.222   1
   4   6  11 213.413 95.5672   1
   6   6  11 1792.62  138.38   1
 -13   7  11 91.7254 109.377   1
 -11   7  11 2472.04 142.594   1
  -9   7  11 343.755 92.8664   1
  -7   7  11 372.679 84.9754   1
  -5   7  11 1648.29 109.112   1
  -3   7  11 265.578  67.657   1
  -1   7  1117525.40 661.097   1
   1   7  11 98.1328 103.508   1
   3   7  11 256.876 85.1492   1
   5   7  11 1776.00  123.50   1
   7   7  11 77.5958 151.593   1
 -12   8  11 199.644 97.6366   1
 -10   8  11 542.624 111.683   1
  -8   8  11 2824.49 146.325   1
  -6   8  11 896.943 107.794   1
  -4   8  11 8448.42 207.958   1
  -2   8  11 108.993 74.2844   1
   0   8  11 65.3522 67.7095   1
   2   8  1110186.10 243.954   1
   4   8  11 40.2123  129.54   1
   6   8  11 4421.41 189.562   1
 -11   9  11 898.721  128.24   1
  -9   9  11 3261.62 158.193   1
  -7   9  11 1022.82 111.477   1
  -5   9  11 1003.70 110.444   1
  -3   9  11 5630.85 184.183   1
  -1   9  11 529.767 114.008   1
   1   9  11 6726.45 642.344   1
   3   9  11 581.509 105.282   1
   5   9  11 1079.81  129.66   1
 -10  10  11 308.654 111.812   1
  -8  10  11 6877.58 215.806   1
  -6  10  11 1024.54 113.805   1
  -4  10  11 235.511 94.6348   1
  -2  10  11 926.552 112.967   1
   0  10  11 244.038 67.9025   1
   2  10  11    0.00 95.9175   1
  -7  11  11 2114.73 154.134   1
  -5  11  11 1674.16 143.245   1
  -3  11  11 2513.20 147.363   1
  -1  11  11 2702.81  204.26   1
   1  11  11 3202.42 408.415   1
 -16   0  12 794.959 130.913   1
 -14   0  1218316.20 320.027   1
 -12   0  1221708.40 311.844   1
 -10   0  1214920.80  238.68   1
  -8   0  1245315.00 454.314   1
  -6   0  1246474.70 445.154   1
  -4   0  1216572.60 222.031   1
  -2   0  1258180.70 525.342   1
   0   0  1222037.40 1662.64   1
   2   0  1232270.20 354.326   1
   4   0  12 3664.59 143.003   1
   6   0  12 3273.80 153.598   1
   8   0  1210299.20  261.01   1
 -15   1  12 626.704 87.3694   1
 -13   1  12 569.409 91.5192   1
 -11   1  12 740.067 64.5137   1
  -9   1  12 4101.72 211.221   1
  -7   1  12 9600.01 128.174   1
  -5   1  12 652.456 60.6999   1
  -3   1  12 117.454  82.925   1
  -1   1  12 397.749 144.803   1
   1   1  12 2677.79 78.7946   1
   3   1  12-13.6876 109.342   1
   5   1  12 37.2811 80.0277   1
   7   1  12 69.1504 79.6522   1
 -16   2  12 8756.60 244.629   1
 -14   2  12 4243.13 174.914   1
 -12   2  12 4459.56 155.249   1
 -10   2  12 743.833 84.4145   1
  -8   2  1232246.10 323.644   1
  -6   2  1288802.70 718.423   1
  -4   2  1215360.40 218.641   1
  -2   2  12 7699.03 166.716   1
   0   2  12 75.3035 88.3337   1
   2   2  12  746.65 85.3073   1
   4   2  1210513.10 221.938   1
   6   2  12 7451.47 207.294   1
   8   2  12 4629.89  190.57   1
 -15   3  12 -43.668  165.56   1
 -13   3  12 2162.35 138.497   1
 -11   3  12  278.15 94.4273   1
  -9   3  12 20.2497 89.8044   1
  -7   3  12 260.574 69.3002   1
  -5   3  12 23.5229 62.0861   1
  -3   3  12 6381.42  154.10   1
  -1   3  12 2377.76 76.0167   1
   1   3  1211380.90 768.444   1
   3   3  12  32.206 105.585   1
   5   3  12 596.777 99.0455   1
   7   3  12 930.507 104.578   1
 -14   4  12 8491.84 243.356   1
 -12   4  12 7294.87 200.487   1
 -10   4  12 589.785 82.4643   1
  -8   4  12 2577.66 114.761   1
  -6   4  1236627.10 377.105   1
  -4   4  12 6987.21 156.803   1
  -2   4  12 5280.62 147.049   1
   0   4  12 1889.47 165.183   1
   2   4  12 5838.15 168.105   1
   4   4  12 3244.85 142.421   1
   6   4  12 46.3808  117.69   1
 -15   5  12 882.805 131.846   1
 -13   5  12 42.5444 148.911   1
 -11   5  12    0.00 125.798   1
  -9   5  12 450.034 86.4879   1
  -7   5  12 1236.35 96.7854   1
  -5   5  12 215.182 78.5287   1
  -3   5  12 240.922 70.9352   1
  -1   5  12 809.406 106.891   1
   1   5  1217280.90 195.266   1
   3   5  12 459.735 94.6233   1
   5   5  12 923.647 113.599   1
   7   5  12  196.64 98.3245   1
 -14   6  12  250.13 112.997   1
 -12   6  12 495.386 100.441   1
 -10   6  12 1133.56 108.179   1
  -8   6  1241620.40 425.069   1
  -6   6  1242430.30 417.577   1
  -4   6  12 9993.60 210.232   1
  -2   6  12-7.62304 113.283   1
   0   6  12  -6.019 79.1112   1
   2   6  12 3273.02  147.23   1
   4   6  1211721.90 259.705   1
   6   6  12 5631.26 195.899   1
 -13   7  12 175.296 113.604   1
 -11   7  12 414.167 105.593   1
  -9   7  12 1158.78 115.789   1
  -7   7  12 60.0241 124.549   1
  -5   7  12 292.296 85.4719   1
  -3   7  12 1389.16 106.941   1
  -1   7  12 2999.16 135.287   1
   1   7  12 8834.97 154.593   1
   3   7  12  853.97  116.18   1
   5   7  12 287.792 95.0347   1
 -12   8  1213273.20 301.827   1
 -10   8  12 4874.44 193.575   1
  -8   8  12 470.961 102.587   1
  -6   8  12 1820.09 127.905   1
  -4   8  12 3665.40 152.391   1
  -2   8  12 2939.38 144.729   1
   0   8  1222523.90 1294.66   1
   2   8  12 5887.09 198.661   1
   4   8  12 3041.44 163.008   1
 -11   9  12    0.00 145.826   1
  -9   9  12 2511.60 150.319   1
  -7   9  12 179.402 89.7012   1
  -5   9  12 1421.73 119.868   1
  -3   9  12 787.888 106.972   1
  -1   9  12  308.41 71.0331   1
   1   9  12 192.445 68.3831   1
   3   9  12 5803.59 198.606   1
  -8  10  1211210.30 270.188   1
  -6  10  12 5391.50 194.482   1
  -4  10  12 3835.69 176.279   1
  -2  10  12 102.344 127.007   1
   0  10  12 4073.01 387.471   1
   2  10  12 43.3363 102.207   1
  -7  11  12 643.472 120.789   1
  -5  11  12 3534.53 170.556   1
  -3  11  12 11.0079 135.236   1
  -1  11  12 9366.92 636.752   1
 -15   1  13 6713.64  157.01   1
 -13   1  13 57.6132 137.656   1
 -11   1  13 1168.67 74.1195   1
  -9   1  13 22.4996 68.4057   1
  -7   1  13 284.008  84.988   1
  -5   1  13 6897.90 112.928   1
  -3   1  13 7752.19 254.396   1
  -1   1  1314659.60 383.998   1
   1   1  13 3441.70 115.873   1
   3   1  13 1389.38 149.031   1
   5   1  13 128.017 81.5134   1
   7   1  13 383.362 227.781   1
 -14   2  13 159.888 97.4003   1
 -12   2  13 37.6863 84.2704   1
 -10   2  13 580.353 80.3619   1
  -8   2  13 629.707 78.1038   1
  -6   2  13  137.14 63.1176   1
  -4   2  13 1102.86 84.4126   1
  -2   2  13 227.645 66.4916   1
   0   2  13 121.814 48.6753   1
   2   2  13-31.4009 105.896   1
   4   2  13  811.69 103.635   1
   6   2  13 1022.55 108.158   1
 -15   3  1315412.20 322.836   1
 -13   3  13 117.405 149.656   1
 -11   3  1332077.60 383.915   1
  -9   3  13 2719.88 122.878   1
  -7   3  13 803.183 85.1878   1
  -5   3  1321664.90  279.36   1
  -3   3  13 4437.64 143.824   1
  -1   3  1316097.20 176.042   1
   1   3  13 972.652 94.3938   1
   3   3  13 2483.04 130.062   1
   5   3  13 4909.48 175.956   1
   7   3  13 376.115 111.418   1
 -14   4  13 256.955 99.0005   1
 -12   4  13-45.8804 117.151   1
 -10   4  13 2812.73 132.943   1
  -8   4  13 505.556 79.2484   1
  -6   4  13 4010.47 134.997   1
  -4   4  13 26.0356 86.8255   1
  -2   4  13 170.614 68.8498   1
   0   4  13 4557.70 107.515   1
   2   4  13-16.4199 118.424   1
   4   4  13 185.734 81.7804   1
   6   4  13-136.757 136.757   1
 -13   5  13 2756.00 158.357   1
 -11   5  13 1462.51 124.137   1
  -9   5  13 1605.24 113.068   1
  -7   5  13 5380.75 167.162   1
  -5   5  13 764.836 98.9011   1
  -3   5  13 616.792 89.0224   1
  -1   5  1313889.10 306.744   1
   1   5  13 294.625 81.8426   1
   3   5  13 2502.85 145.969   1
   5   5  13 766.726 113.911   1
 -14   6  13 357.342  111.84   1
 -12   6  13 718.887 121.316   1
 -10   6  13 160.075 98.3057   1
  -8   6  13 5652.36  177.84   1
  -6   6  13 170.009 78.6986   1
  -4   6  13 2445.91 127.646   1
  -2   6  13 896.017 103.814   1
   0   6  13 2283.04 191.073   1
   2   6  13 1718.63 121.489   1
   4   6  13 975.997 114.796   1
 -13   7  13 661.288 130.114   1
 -11   7  13 241.483 108.001   1
  -9   7  13 324.855 93.6401   1
  -7   7  13 1459.65 121.247   1
  -5   7  13 4087.12  159.67   1
  -3   7  13 1010.18 109.751   1
  -1   7  13 2001.61 120.045   1
   1   7  13 87.8694 68.9275   1
   3   7  13 261.414 95.1204   1
   5   7  13 344.483 109.158   1
 -12   8  13 1538.59 152.032   1
 -10   8  13 1831.57 149.539   1
  -8   8  13 4963.19 186.321   1
  -6   8  13 459.046 105.715   1
  -4   8  13 83.6722 125.764   1
  -2   8  13 113.369 122.453   1
   0   8  13  289.24 117.693   1
   2   8  13 2743.13 164.033   1
  -9   9  13-64.0656 150.242   1
  -7   9  13 1507.15 136.117   1
  -5   9  13 552.322 106.752   1
  -3   9  13 3138.55 156.919   1
  -1   9  13 636.921 100.715   1
   1   9  13 151.126 79.3406   1
  -8  10  13  65.993 137.388   1
  -6  10  13 3489.07 176.695   1
  -4  10  13 2958.37 158.379   1
  -2  10  13-138.879 138.879   1
   0  10  13 3219.03 149.516   1
 -14   0  14 7924.52 235.366   1
 -12   0  14 6157.54  189.68   1
 -10   0  1415355.40 261.397   1
  -8   0  14 8236.86 181.937   1
  -6   0  1419451.80 264.527   1
  -4   0  1431122.00 332.818   1
  -2   0  1417469.00 267.156   1
   0   0  1436994.50 2609.76   1
   2   0  14 4634.74 160.074   1
   4   0  1416174.30 290.677   1
   6   0  1413665.50 289.901   1
 -15   1  14-67.2584 108.757   1
 -13   1  14 1893.75 109.627   1
 -11   1  14 2770.34 96.2566   1
  -9   1  14 207.782 66.5189   1
  -7   1  14 1609.90 70.8846   1
  -5   1  14-35.2105  74.129   1
  -3   1  14 169.502 53.0548   1
  -1   1  14 420.329 43.8971   1
   1   1  14 1247.88 53.8528   1
   3   1  14 276.181 134.011   1
   5   1  14 5009.44 131.449   1
 -14   2  14 6536.22 213.545   1
 -12   2  14  831.40 103.521   1
 -10   2  1411896.70  233.86   1
  -8   2  14 5882.63 162.754   1
  -6   2  14 828.451 90.8043   1
  -4   2  14 186.545 75.7695   1
  -2   2  14 128.644 75.8033   1
   0   2  1436759.10 2109.19   1
   2   2  1417772.90 289.996   1
   4   2  14 1172.91 119.025   1
   6   2  14 2217.77 140.743   1
 -15   3  14-167.976 167.976   1
 -13   3  14  842.21 109.359   1
 -11   3  14 1999.73 128.421   1
  -9   3  14 31.3201  109.63   1
  -7   3  14 3636.73 137.984   1
  -5   3  14 2794.77 124.813   1
  -3   3  14 2714.90 121.241   1
  -1   3  14 341.136 62.1155   1
   1   3  14 101.089 112.132   1
   3   3  14 1877.50 122.348   1
   5   3  14 1097.77 124.962   1
 -14   4  14 930.699 120.781   1
 -12   4  14 230.929 94.2761   1
 -10   4  1422530.70 326.172   1
  -8   4  14 5208.19 159.022   1
  -6   4  14 727.293 86.1048   1
  -4   4  14 2897.90 121.572   1
  -2   4  14 443.879 89.8599   1
   0   4  1414093.60 724.563   1
   2   4  14 338.633 85.3931   1
   4   4  14    0.00 128.081   1
 -13   5  14 317.693 108.825   1
 -11   5  14 265.513  98.039   1
  -9   5  14 1880.63  128.36   1
  -7   5  14 276.083 81.3317   1
  -5   5  14 5390.28 174.978   1
  -3   5  14 6957.23 186.533   1
  -1   5  14 2510.48 207.727   1
   1   5  14  499.74 68.7418   1
   3   5  14 38.9441 94.8961   1
   5   5  14 131.833 96.0881   1
 -12   6  14 2681.33 155.854   1
 -10   6  1415236.10 295.923   1
  -8   6  14 4944.26 179.823   1
  -6   6  14  13.033 78.5394   1
  -4   6  14 546.354 90.1367   1
  -2   6  14 1462.34 113.583   1
   0   6  1418846.20 1080.14   1
   2   6  1419289.40 330.829   1
   4   6  14 471.385 112.614   1
 -11   7  14 628.605 123.262   1
  -9   7  14 20.3826 135.172   1
  -7   7  14 1331.29 119.914   1
  -5   7  14 2047.98 135.745   1
  -3   7  14 5062.46 182.081   1
  -1   7  14 270.635 84.9439   1
   1   7  14 320.074 104.249   1
   3   7  14 126.553 100.053   1
 -10   8  14 4780.98 196.139   1
  -8   8  14 2952.83 162.822   1
  -6   8  14 2181.02 140.364   1
  -4   8  1415432.10 298.974   1
  -2   8  14 2032.67 140.457   1
   0   8  14 4869.21 212.232   1
   2   8  14 129.317 137.168   1
  -9   9  14 440.359 111.454   1
  -7   9  14 292.136 106.835   1
  -5   9  14 1061.50  112.71   1
  -3   9  14-94.1254 148.279   1
  -1   9  14 9212.70  861.74   1
  -6  10  14 457.315 98.9006   1
  -4  10  14 1174.77 127.089   1
  -2  10  14 226.216 85.2978   1
 -15   1  15 1744.47 151.663   1
 -13   1  15 118.877 76.1582   1
 -11   1  15 2419.27  95.176   1
  -9   1  15 1821.74 83.5356   1
  -7   1  15 364.062 114.344   1
  -5   1  15 8619.76 313.742   1
  -3   1  15 7.91696 72.9199   1
  -1   1  1511019.20 404.637   1
   1   1  15 497.259 47.6411   1
   3   1  15 213.127 120.674   1
   5   1  15 2285.03  135.25   1
 -14   2  15 1440.35 135.962   1
 -12   2  15 1777.95 125.196   1
 -10   2  15 1260.82 109.068   1
  -8   2  15 1734.08  113.49   1
  -6   2  15-102.893 104.457   1
  -4   2  15  189.61  83.222   1
  -2   2  15-85.6693 106.501   1
   0   2  15 902.714 68.2591   1
   2   2  15 1396.45 127.426   1
   4   2  15-99.3075 129.487   1
 -13   3  15-21.3249 142.246   1
 -11   3  15 8696.66 226.401   1
  -9   3  1511136.70 235.052   1
  -7   3  15 2373.09  131.54   1
  -5   3  1516749.00 270.849   1
  -3   3  15 4718.95 160.477   1
  -1   3  15 5865.89 125.788   1
   1   3  1515882.70 384.314   1
   3   3  15 3002.46 157.222   1
   5   3  15 2683.07 155.911   1
 -14   4  15 979.616 132.915   1
 -12   4  15 1908.15 134.322   1
 -10   4  15 1514.22 121.427   1
  -8   4  15 1345.29 106.537   1
  -6   4  15-38.5318 92.7907   1
  -4   4  15 108.241 109.341   1
  -2   4  15 903.782 99.4511   1
   0   4  15 259.023 57.9042   1
   2   4  15-129.504 129.504   1
   4   4  15 512.841 106.438   1
 -13   5  15 1488.00 156.102   1
 -11   5  15 4937.13  188.88   1
  -9   5  15  479.73 100.856   1
  -7   5  15 3686.22 155.326   1
  -5   5  15 5832.41 183.504   1
  -3   5  15 1089.43 105.359   1
  -1   5  1521075.50 780.633   1
   1   5  15 41.3781 73.5643   1
   3   5  15 309.131 101.743   1
 -12   6  15 365.404 116.727   1
 -10   6  15  31.272 143.286   1
  -8   6  15 3191.42 155.042   1
  -6   6  15 3325.42 158.741   1
  -4   6  15 9645.31 233.138   1
  -2   6  15 1668.82 124.627   1
   0   6  15 576.236  112.85   1
   2   6  15 4602.03 187.664   1
 -11   7  15 1853.31 152.284   1
  -9   7  15 1870.92 143.635   1
  -7   7  15 2047.80 141.979   1
  -5   7  15 2337.30  147.08   1
  -3   7  15 360.554 118.929   1
  -1   7  15 203.258 127.529   1
   1   7  15 907.335 81.3033   1
 -10   8  15 441.189 115.229   1
  -8   8  15 4124.22 186.434   1
  -6   8  15 635.026 120.022   1
  -4   8  15 139.959  92.006   1
  -2   8  15 1571.72 128.009   1
   0   8  15 144.654  76.557   1
  -7   9  15 5896.57 206.041   1
  -5   9  15 1095.45  117.22   1
  -3   9  15 403.611 107.161   1
 -14   0  16 8417.77 248.242   1
 -12   0  1617712.10 316.546   1
 -10   0  1622614.30 338.074   1
  -8   0  1634073.30  385.16   1
  -6   0  1641290.10 417.766   1
  -4   0  16 3154.25 137.143   1
  -2   0  16 25.4153 84.2939   1
   0   0  1611113.30 573.006   1
   2   0  1614875.50 287.176   1
   4   0  16 951.542 122.841   1
 -13   1  16 584.724 76.0274   1
 -11   1  16 988.029 81.8895   1
  -9   1  16-80.3916 98.6742   1
  -7   1  16 775.706 145.785   1
  -5   1  16 768.825 66.0174   1
  -3   1  16 17.4458 77.5775   1
  -1   1  16-62.7861 62.7861   1
   1   1  1610414.70  479.38   1
   3   1  16 627.963 100.748   1
 -14   2  1620120.30 357.538   1
 -12   2  16 64.8068 97.0463   1
 -10   2  16 4410.89 164.752   1
  -8   2  16  436.10 88.9868   1
  -6   2  16 2643.93 129.441   1
  -4   2  1624516.50 329.499   1
  -2   2  1613486.40 254.833   1
   0   2  16 1196.33 78.8354   1
   2   2  16  125.73 142.469   1
   4   2  16 697.566 107.422   1
 -13   3  16 773.401 108.317   1
 -11   3  16 3413.84 162.323   1
  -9   3  16 1104.26 121.682   1
  -7   3  16 2531.31 137.651   1
  -5   3  16 1497.44 114.915   1
  -3   3  16 86.5896 100.984   1
  -1   3  16 4594.16 260.745   1
   1   3  16 4315.03 444.808   1
   3   3  16 247.229 93.6502   1
 -12   4  16 5994.08 202.769   1
 -10   4  16 2605.47 143.223   1
  -8   4  1615238.20 273.054   1
  -6   4  16 5350.39 168.644   1
  -4   4  16 932.264 101.972   1
  -2   4  16 1804.68 121.622   1
   0   4  16 629.476 72.2067   1
   2   4  16 2280.68 141.239   1
 -13   5  16   96.55  168.09   1
 -11   5  16 55.3174  157.63   1
  -9   5  16 934.159 112.192   1
  -7   5  16 5180.61 181.617   1
  -5   5  16 75.9355 119.314   1
  -3   5  16 1550.53 123.352   1
  -1   5  16-35.1427 71.6724   1
   1   5  16 3690.64 190.727   1
 -12   6  16 4205.37 199.909   1
 -10   6  16 656.025 120.519   1
  -8   6  16  113.01 130.359   1
  -6   6  16 292.742 97.1023   1
  -4   6  1619150.80 330.519   1
  -2   6  1611290.60 260.055   1
   0   6  16 763.276 205.041   1
  -9   7  16-11.1745 161.607   1
  -7   7  16 7326.21 230.313   1
  -5   7  16 258.553 106.712   1
  -3   7  16 498.128  101.10   1
  -1   7  16 1383.71 118.829   1
  -8   8  1635532.40 471.232   1
  -6   8  16 3262.88 165.337   1
  -4   8  16 1359.27  122.55   1
  -2   8  16 55.0391 159.126   1
 -13   1  17 14.2836 89.4091   1
 -11   1  17 103.611 93.3128   1
  -9   1  17 3098.06 109.221   1
  -7   1  17 1748.22 98.0216   1
  -5   1  17 1980.59 198.355   1
  -3   1  17 1193.02 80.3726   1
  -1   1  17 2481.19 186.633   1
   1   1  17 497.711 55.2506   1
   3   1  17 -22.402 101.447   1
 -12   2  17 105.354 145.222   1
 -10   2  17-124.555  136.51   1
  -8   2  17 305.378 79.5752   1
  -6   2  17 1472.93 112.382   1
  -4   2  17 850.148 94.3939   1
  -2   2  17 2239.05  134.04   1
   0   2  17 1092.75 124.845   1
   2   2  17 742.978 109.354   1
 -13   3  17 7017.53 233.595   1
 -11   3  17 5694.33 201.442   1
  -9   3  17 1448.64 125.019   1
  -7   3  17  712.69 104.882   1
  -5   3  17 5434.15 179.975   1
  -3   3  17 2109.67 137.348   1
  -1   3  17 5419.11 129.341   1
   1   3  17 1868.81 248.004   1
 -12   4  17 453.358 114.647   1
 -10   4  17 1360.14 132.355   1
  -8   4  17 46.1834  137.33   1
  -6   4  17-35.8869 116.984   1
  -4   4  17 71.9658 145.061   1
  -2   4  17 56.8942 89.2096   1
   0   4  17 297.692 171.755   1
 -11   5  17 2141.09  155.70   1
  -9   5  17 4356.56 187.082   1
  -7   5  17 1201.61 121.715   1
  -5   5  17 6041.21  199.58   1
  -3   5  17 44.6512  95.302   1
  -1   5  17 3312.68 132.176   1
   1   5  17 1602.65 110.708   1
 -10   6  17 6155.25 220.555   1
  -8   6  17 4214.95 187.207   1
  -6   6  17 31.6082 132.858   1
  -4   6  17 413.685 108.206   1
  -2   6  17 794.978 116.037   1
   0   6  17 1263.29 105.481   1
  -9   7  17 -11.624 170.499   1
  -7   7  17 101.759 157.881   1
  -5   7  17 205.625  112.39   1
  -3   7  17 836.877 120.696   1
 -12   0  1813575.00 303.766   1
 -10   0  18 4079.50 180.084   1
  -8   0  18 149.255 86.5094   1
  -6   0  18 1783.02 116.703   1
  -4   0  1814447.40 278.636   1
  -2   0  1819586.30 335.488   1
   0   0  1815685.70 726.423   1
 -13   1  18-105.792 105.792   1
 -11   1  18 1214.53 90.0992   1
  -9   1  18 271.618 73.5455   1
  -7   1  18 1430.58  117.67   1
  -5   1  18  142.12 70.8302   1
  -3   1  18 7469.40 152.218   1
  -1   1  18 1871.74 87.2863   1
   1   1  18 196.293 86.3745   1
 -12   2  18  522.16 119.912   1
 -10   2  18 3191.23 166.374   1
  -8   2  1820863.10 336.863   1
  -6   2  18 1009.30 105.914   1
  -4   2  18 761.351 102.849   1
  -2   2  18 48.9103 124.105   1
   0   2  18 9150.37 506.533   1
 -11   3  18 1205.08 136.663   1
  -9   3  18 125.217 132.808   1
  -7   3  18 1037.37 124.885   1
  -5   3  18 2133.02 143.876   1
  -3   3  18 2298.05 142.452   1
  -1   3  18-52.1813 97.8129   1
 -10   4  18-64.6394 146.937   1
  -8   4  18 428.976 102.842   1
  -6   4  18 379.849 100.051   1
  -4   4  18 1074.87 122.792   1
  -2   4  18 2987.11 160.136   1
   0   4  18 9793.57 443.605   1
  -9   5  18 1033.63 139.297   1
  -7   5  18 723.622 120.101   1
  -5   5  18 48.7257 103.151   1
  -3   5  18 1616.52 138.763   1
  -1   5  18 1851.73 103.428   1
  -8   6  1818169.50 344.552   1
  -6   6  18 7367.29 225.891   1
  -4   6  18 581.511 121.714   1
 -11   1  19 1864.99 193.915   1
  -9   1  19 2517.70 108.692   1
  -7   1  19 1251.35 171.324   1
  -5   1  19 4495.53 129.571   1
  -3   1  19 345.216 79.4898   1
  -1   1  19 709.855 77.1266   1
 -10   2  19 934.504 134.199   1
  -8   2  19  509.95 112.092   1
  -6   2  19 2749.45 155.659   1
  -4   2  19 347.098 95.4964   1
  -2   2  19 37.0135  97.928   1
  -9   3  19 6847.45  221.45   1
  -7   3  19 7982.64 233.878   1
  -5   3  19 3738.20 177.673   1
  -3   3  19 372.375 104.504   1
  -8   4  19 901.727 126.259   1
  -6   4  19 693.344 113.568   1
  -4   4  19 -82.499 122.888   1
  -7   5  19 585.903 118.744   1
  -5   5  19 5513.63 203.997   1
  -8   0  20 9623.16 260.174   1
  -6   0  20 7174.60  224.50   1
  -4   0  2013415.30 297.889   1
  -9   1  20 93.7065 105.468   1
  -7   1  20 5436.55 147.644   1
  -5   1  20 3215.59 125.674   1
  -8   2  20 1924.55 147.805   1
  -6   2  20 43.7617 140.969   1
  -4   2  20 2264.86 148.075   1
   0   0   0    0.00    0.00   1
;
_shelx_hkl_checksum     62184
_shelx_res_file
;
    shelx.res created by SHELXL-2014/7
TITL    rbna3mg7(po4)6 in C 2/c
REM  transformed to space group : C12/c1:b1
CELL   0.71073 12.7340 10.6850 15.498   90.000  112.83   90.000
ZERR   4        0.0030  0.0030  0.005    0.000    0.02    0.000
LATT    7
SYMM   -X,+Y,1/2-Z
SFAC    O   NA  MG  P   RB
UNIT    96  12  28  24   4
MERG    2
L.S.    100
BOND
ACTA
FMAP    2
PLAN    25
WGHT    0.054900    7.636100
FVAR       0.99615
RB    5    0.500000    0.746074    0.750000    10.50000    0.02779    0.02498 =
         0.01997    0.00000    0.00988    0.00000
NA1   2    0.255180    0.755034    0.022566    10.50000    0.01316    0.02184 =
         0.05037    0.00910    0.01423   -0.00344
NA2   2   -0.018584    0.762417    0.982773    11.00000    0.01800    0.01657 =
         0.04119   -0.00272    0.02024   -0.00056
MG1   3    0.248657    0.247092    0.014154    10.50000    0.00426    0.00808 =
         0.01453   -0.00088    0.00094    0.00023
MG2   3    0.000000    0.588592    0.750000    10.50000    0.00524    0.01086 =
         0.00538    0.00000    0.00214    0.00000
MG3   3    0.500000    0.621423    0.250000    10.50000    0.00442    0.00987 =
         0.00501    0.00000    0.00371    0.00000
MG4   3    0.184225    0.542587    0.127173    11.00000    0.00345    0.01140 =
         0.00522    0.00140    0.00235   -0.00098
MG5   3    0.190420    0.996961    0.141835    11.00000    0.00359    0.01661 =
         0.00546   -0.00023    0.00331    0.00094
P1    4    0.289796    0.769384    0.274389    11.00000    0.00298    0.00928 =
         0.00976   -0.00104    0.00463   -0.00028
O11   1    0.412967    0.765758    0.278009    11.00000    0.00453    0.01149 =
         0.01580   -0.00002    0.00699    0.00071
O12   1    0.254292    0.907354    0.274346    11.00000    0.00593    0.01065 =
         0.00968   -0.00041    0.00418    0.00188
O13   1    0.204327    0.710649    0.185431    11.00000    0.00763    0.02158 =
         0.01793   -0.01172    0.00265   -0.00268
O14   1    0.288377    0.696267    0.360183    11.00000    0.01487    0.01418 =
         0.02031    0.00513    0.01292    0.00045
P2    4    0.411650    0.500046    0.080976    11.00000    0.00294    0.01054 =
         0.00383   -0.00113    0.00282   -0.00063
O21   1    0.536918    0.515001    0.151346    11.00000    0.00268    0.01692 =
         0.00561   -0.00283    0.00165   -0.00023
O22   1    0.388530    0.569751    0.989588    11.00000    0.00985    0.01906 =
         0.00601    0.00112    0.00433   -0.00075
O23   1    0.346269    0.565421    0.133626    11.00000    0.00654    0.01393 =
         0.00719   -0.00261    0.00491   -0.00001
O24   1    0.383449    0.361890    0.063697    11.00000    0.00809    0.01120 =
         0.01652   -0.00425    0.00490   -0.00227
P3    4    0.093572    0.501980    0.927908    11.00000    0.00249    0.00902 =
         0.00402    0.00081    0.00237    0.00049
O31   1   -0.031265    0.485088    0.860589    11.00000    0.00273    0.01809 =
         0.00890   -0.00035    0.00180   -0.00159
O32   1    0.109900    0.612551    0.994439    11.00000    0.00912    0.01439 =
         0.00815   -0.00342    0.00412    0.00025
O33   1    0.152110    0.530131    0.859563    11.00000    0.00435    0.02324 =
         0.00664    0.00135    0.00368    0.00008
O34   1    0.141806    0.388380    0.990245    11.00000    0.00929    0.01407 =
         0.01969    0.00878    0.00800    0.00609
HKLF 4
REM     rbna3mg7(po4)6 in C 2/c
REM R1 =  0.0360 for    1968 Fo > 4sig(Fo)  and  0.0469 for all    2333 data
REM    196 parameters refined using      0 restraints
END
WGHT      0.0523      8.2782
REM Highest difference peak  0.872,  deepest hole -1.485,  1-sigma level  0.165
Q1    1   0.0164  0.7513  1.0403  11.00000  0.05    0.87
Q2    1   0.2059  0.4012  1.0004  11.00000  0.05    0.49
Q3    1   0.4023  0.7541  0.3557  11.00000  0.05    0.48
Q4    1   0.2352  0.7200  0.3618  11.00000  0.05    0.47
Q5    1   0.2117  0.9695  0.2606  11.00000  0.05    0.43
Q6    1   0.3780  0.5665  0.1835  11.00000  0.05    0.43
Q7    1   0.2765  0.9364  0.2443  11.00000  0.05    0.42
Q8    1   0.4044  0.7692  0.1437  11.00000  0.05    0.41
Q9    1   0.1048  0.6613  0.1409  11.00000  0.05    0.41
Q10   1   0.3927  0.4479  0.2273  11.00000  0.05    0.40
Q11   1   0.4077  0.7612  0.2375  11.00000  0.05    0.40
Q12   1   0.3250  0.3517  0.0469  11.00000  0.05    0.40
Q13   1   0.1102  0.7437  0.1588  11.00000  0.05    0.40
Q14   1   0.3782  0.6805  0.1171  11.00000  0.05    0.40
Q15   1  -0.0932  0.8134  0.8988  11.00000  0.05    0.38
Q16   1   0.4323  0.3643  0.1539  11.00000  0.05    0.38
Q17   1   0.2676  0.7465  0.1128  11.00000  0.05    0.38
Q18   1   0.5915  0.5704  0.2710  11.00000  0.05    0.36
Q19   1   0.1016  0.7715  0.0897  11.00000  0.05    0.35
Q20   1   0.4845  0.2957  0.0833  11.00000  0.05    0.34
Q21   1   0.2756  0.8591  0.2836  11.00000  0.05    0.34
Q22   1   0.2989  0.4284  0.0202  11.00000  0.05    0.34
Q23   1   0.5259  0.3952  0.1740  11.00000  0.05    0.34
Q24   1   0.4090  0.8009  0.7231  11.00000  0.05    0.34
Q25   1   0.0002  0.4057  0.8011  11.00000  0.05    0.33
;
_shelx_res_checksum     53842
