# Supplementary material for: Synthesis and crystal structure of a new magnesium phosphate Na3RbMg7(PO4)6
Source: Acta Crystallogr E Crystallogr Commun. 2017 May 5;73(Pt 6):817–20. doi: 10.1107/S2056989017006363 (PMC5458299; doi:10.1107/S2056989017006363)
Supplement: Supplementary file 2 [file e-73-00817-Isup2.hkl]

data_I                                                                          
_shelx_title '    rbna3mg7(po4)6 in C 2/c'                                      
_shelx_refln_list_code          4                                               
_shelx_F_calc_maximum      614.83                                               
_exptl_crystal_F_000      1744.00                                               
_reflns_d_resolution_high  0.7578                                               
                                                                                
loop_                                                                           
 _space_group_symop_operation_xyz                                               
 'x, y, z'                                                                      
 '-x, y, -z+1/2'                                                                
 'x+1/2, y+1/2, z'                                                              
 '-x+1/2, y+1/2, -z+1/2'                                                        
 '-x, -y, -z'                                                                   
 'x, -y, z-1/2'                                                                 
 '-x+1/2, -y+1/2, -z'                                                           
 'x+1/2, -y+1/2, z-1/2'                                                         
                                                                                
_cell_length_a    12.7340                                                       
_cell_length_b    10.6850                                                       
_cell_length_c    15.4980                                                       
_cell_angle_alpha  90.000                                                       
_cell_angle_beta  112.830                                                       
_cell_angle_gamma  90.000                                                       
                                                                                
_shelx_F_squared_multiplier     1.000                                           
                                                                                
loop_                                                                           
 _refln_index_h                                                                 
 _refln_index_k                                                                 
 _refln_index_l                                                                 
 _refln_F_squared_calc                                                          
 _refln_F_squared_meas                                                          
 _refln_F_squared_sigma                                                         
 _refln_observed_status                                                         
   2   0   0       1280.31       1008.30        30.05 o                         
   4   0   0      14970.99      13376.06       132.18 o                         
   6   0   0       4406.78       4061.18        89.02 o                         
   8   0   0      14578.28      16145.61       203.47 o                         
  10   0   0      68974.68      73396.89       695.13 o                         
  12   0   0      11179.33      11312.11       231.95 o                         
  14   0   0         30.46       -123.56       142.68 o                         
   1   1   0          3.56        -10.39        12.15 o                         
   3   1   0       1199.80       1335.45        31.07 o                         
   5   1   0        385.80        436.08        34.47 o                         
   7   1   0       1353.86       1417.99        49.68 o                         
   9   1   0         12.14         90.74        80.55 o                         
  11   1   0          7.69        -95.08       165.95 o                         
  13   1   0        196.00         50.36        78.30 o                         
  15   1   0        538.43        524.52        93.16 o                         
   0   2   0      14914.33      15423.07       145.76 o                         
   2   2   0       4480.47       5567.27        71.76 o                         
   4   2   0     149819.75     138942.33       579.27 o                         
   6   2   0        852.52        563.31        50.32 o                         
   8   2   0      25980.58      24923.07       251.37 o                         
  10   2   0         76.80         42.72        98.20 o                         
  12   2   0       3536.46       3356.06       140.03 o                         
  14   2   0      16293.42      15664.72       302.47 o                         
   1   3   0        359.97        346.18        71.32 o                         
   3   3   0       4149.73       4082.39        78.00 o                         
   5   3   0         97.70         42.46        54.93 o                         
   7   3   0       8648.32       8631.61       147.76 o                         
   9   3   0        358.76        379.08        65.55 o                         
  11   3   0        102.29         66.83       115.75 o                         
  13   3   0        214.19         28.41       136.25 o                         
  15   3   0       1001.22       1076.69       134.46 o                         
   0   4   0     295588.69     237997.53       804.55 o                         
   2   4   0       3019.95       2848.83        71.63 o                         
   4   4   0      34238.38      31467.80       282.08 o                         
   6   4   0        594.96        576.13        53.89 o                         
   8   4   0      11905.08      11331.87       181.16 o                         
  10   4   0      24956.23      24731.61       303.23 o                         
  12   4   0       4875.14       4905.55       166.65 o                         
  14   4   0        175.94        140.52       101.58 o                         
   1   5   0        923.12        927.52        40.22 o                         
   3   5   0       1218.11       1320.82        63.22 o                         
   5   5   0       1518.21       1456.82        76.52 o                         
   7   5   0        285.13        298.69        61.31 o                         
   9   5   0        227.17        311.48        66.39 o                         
  11   5   0        270.14        439.29        86.15 o                         
  13   5   0          1.18        -62.40       134.79 o                         
   0   6   0      16076.07      18194.84       207.82 o                         
   2   6   0        219.38        420.57        52.61 o                         
   4   6   0      52056.10      51302.62       507.57 o                         
   6   6   0      12272.43      11991.83       193.15 o                         
   8   6   0      38413.52      40373.15       414.14 o                         
  10   6   0       1230.21       1140.74       103.71 o                         
  12   6   0        565.52        534.38       107.73 o                         
  14   6   0       5120.51       4995.01       204.10 o                         
   1   7   0        702.96        811.02        49.20 o                         
   3   7   0       3327.76       3639.92       113.95 o                         
   5   7   0       9514.70       9795.67       182.05 o                         
   7   7   0      10033.05       9943.32       201.66 o                         
   9   7   0        415.04        338.54        86.25 o                         
  11   7   0       1686.89       1649.51       125.32 o                         
  13   7   0        297.34        133.60       174.63 o                         
   0   8   0     121896.33     122196.80       875.39 o                         
   2   8   0      19255.11      18807.14       248.44 o                         
   4   8   0       4658.83       4864.56       141.64 o                         
   6   8   0       3371.79       3343.08       126.77 o                         
   8   8   0       5486.63       5294.72       172.18 o                         
  10   8   0      15845.25      16043.83       293.41 o                         
  12   8   0       6276.95       6626.07       219.48 o                         
   1   9   0          4.74         13.09        64.86 o                         
   3   9   0       4692.87       4654.78       142.73 o                         
   5   9   0       6364.34       6357.38       170.05 o                         
   7   9   0        928.04        817.65       103.83 o                         
   9   9   0       3129.19       2972.56       143.13 o                         
  11   9   0       3825.42       3467.38       172.55 o                         
   0  10   0       1608.36       1607.26       105.28 o                         
   2  10   0        120.51        209.60        77.44 o                         
   4  10   0       7782.45       7496.53       191.16 o                         
   6  10   0      10135.72       9641.76       218.97 o                         
   8  10   0       2915.40       3017.11       146.58 o                         
  10  10   0       2436.70       2186.84       144.91 o                         
   1  11   0        266.53        296.95        57.62 o                         
   3  11   0      15840.75      16169.19       278.93 o                         
   5  11   0       2671.92       2710.80       135.54 o                         
   7  11   0      13550.93      13831.05       285.16 o                         
   9  11   0       1219.59        970.99       133.40 o                         
   0  12   0      18424.15      18743.35       313.89 o                         
   2  12   0       4675.56       4416.28       166.76 o                         
   4  12   0       1518.24       1682.67       129.46 o                         
   6  12   0       5146.23       4667.41       188.86 o                         
   8  12   0       1467.81       1588.00       133.37 o                         
   1  13   0        915.05       1024.96        82.48 o                         
   3  13   0        749.50        815.37       104.26 o                         
   5  13   0        120.22          0.00       139.32 o                         
   0  14   0        646.11        686.24       122.26 o                         
 -15   1   1        921.30        983.95       126.38 o                         
 -13   1   1        256.51        344.92        65.55 o                         
 -11   1   1       4784.96       4882.68       104.49 o                         
  -9   1   1       1404.53       1330.15       141.44 o                         
  -7   1   1      21290.04      21017.00       662.70 o                         
  -5   1   1       5623.86       5393.70       184.43 o                         
  -3   1   1      15991.39      15820.01       101.06 o                         
  -1   1   1       1708.96       1402.42        64.66 o                         
   1   1   1        976.35       1426.75        95.94 o                         
   3   1   1      14035.43      13946.23       236.49 o                         
   5   1   1        840.42        894.10        36.76 o                         
   7   1   1       9929.52      10573.65       447.40 o                         
   9   1   1       4458.02       4629.41        94.40 o                         
  11   1   1        606.71        605.10       103.50 o                         
  13   1   1        263.82        314.44        69.21 o                         
  15   1   1        369.14        324.97        80.10 o                         
 -14   2   1        273.42        325.74        96.72 o                         
 -12   2   1       3596.26       3592.07       141.05 o                         
 -10   2   1         11.01        -41.88        92.50 o                         
  -8   2   1        367.33        396.14        54.09 o                         
  -6   2   1       1525.74       1881.63        67.83 o                         
  -4   2   1        439.15        578.72        39.74 o                         
  -2   2   1        756.75        791.73        38.20 o                         
   0   2   1          2.34         32.83        17.85 o                         
   2   2   1       1927.35       1929.29        50.92 o                         
   4   2   1          1.76         -7.82        46.28 o                         
   6   2   1      10939.08      11883.60       155.40 o                         
   8   2   1       7211.76       6633.85       144.10 o                         
  10   2   1        375.29        381.66        69.82 o                         
  12   2   1       1173.72       1162.16       108.87 o                         
  14   2   1         94.57        200.09        96.94 o                         
 -15   3   1        590.40        365.17       119.04 o                         
 -13   3   1      19092.46      20092.90       329.06 o                         
 -11   3   1       9369.04       9458.56       199.51 o                         
  -9   3   1       1926.95       1787.20        96.48 o                         
  -7   3   1      63830.25      67637.70       562.87 o                         
  -5   3   1      11556.63      10943.39       142.96 o                         
  -3   3   1      68760.12      64169.68       409.97 o                         
  -1   3   1      56867.66      47596.28      3621.46 o                         
   1   3   1        372.14        183.26        23.32 o                         
   3   3   1      19453.30      17377.56       171.71 o                         
   5   3   1       8835.25       8756.97       130.45 o                         
   7   3   1      33181.55      33053.47       313.81 o                         
   9   3   1       2500.76       2940.66       117.32 o                         
  11   3   1        136.30        218.57        74.26 o                         
  13   3   1       1347.37       1389.04       120.33 o                         
 -14   4   1         95.99        -63.53       157.77 o                         
 -12   4   1        941.19       1006.58       103.07 o                         
 -10   4   1       2526.93       2609.55       115.72 o                         
  -8   4   1       4999.88       5349.08       132.47 o                         
  -6   4   1          1.93        119.29        40.82 o                         
  -4   4   1       3051.23       3661.39        87.19 o                         
  -2   4   1       6521.65       8526.96       116.54 o                         
   0   4   1        295.85        166.65        25.68 o                         
   2   4   1         47.47        -48.57        48.57 o                         
   4   4   1       2646.33       2628.79        74.19 o                         
   6   4   1       3805.00       3600.86        99.20 o                         
   8   4   1       1176.95       1074.67        79.09 o                         
  10   4   1        951.85       1115.18        95.12 o                         
  12   4   1          0.25       -126.72       126.72 o                         
  14   4   1        248.59        271.33        99.67 o                         
 -13   5   1         49.27        132.22        98.80 o                         
 -11   5   1       8702.77       9095.13       219.77 o                         
  -9   5   1       2032.60       2056.26       111.64 o                         
  -7   5   1       8877.61       9043.58       172.00 o                         
  -5   5   1      48820.13      49716.25       433.05 o                         
  -3   5   1      11255.24      10361.02       150.51 o                         
  -1   5   1       4352.90       5781.22       203.16 o                         
   1   5   1      20243.50      18478.92      1650.22 o                         
   3   5   1      23018.03      23796.33       243.90 o                         
   5   5   1         82.54        113.59        46.88 o                         
   7   5   1       7190.14       7342.12       159.29 o                         
   9   5   1        191.59         91.30        99.08 o                         
  11   5   1       6024.56       6079.45       192.34 o                         
  13   5   1        143.93          0.00       150.42 o                         
 -14   6   1       4807.42       4688.02       210.92 o                         
 -12   6   1        342.97        409.05       100.87 o                         
 -10   6   1        239.10        367.46        81.24 o                         
  -8   6   1       8774.36       8547.30       186.89 o                         
  -6   6   1       6083.30       6566.59       151.24 o                         
  -4   6   1       2669.74       3158.98       104.87 o                         
  -2   6   1       4591.20       5251.65       118.42 o                         
   0   6   1        785.60        995.85        45.84 o                         
   2   6   1       1183.71       1514.49        72.29 o                         
   4   6   1       3546.32       3710.69       110.11 o                         
   6   6   1       7433.82       7463.79       159.89 o                         
   8   6   1        201.43        145.88        76.24 o                         
  10   6   1       1412.28       1647.79       103.27 o                         
  12   6   1        310.86        306.01       104.52 o                         
 -13   7   1       2465.77       2784.95       164.10 o                         
 -11   7   1        646.35        604.86       108.64 o                         
  -9   7   1        418.30        473.22        86.22 o                         
  -7   7   1      19367.31      21137.52       287.63 o                         
  -5   7   1       2328.58       2761.11       116.53 o                         
  -3   7   1       4512.07       4788.16       129.77 o                         
  -1   7   1       6486.33       6726.82       100.47 o                         
   1   7   1       4507.54       5166.89       303.40 o                         
   3   7   1       3999.95       4092.93       120.40 o                         
   5   7   1         67.08         84.05        91.05 o                         
   7   7   1       1025.25       1086.04        94.70 o                         
   9   7   1        954.44        830.04        95.70 o                         
  11   7   1        118.01        151.94        99.84 o                         
  13   7   1         27.05         90.47       147.45 o                         
 -12   8   1         44.98        126.26       148.32 o                         
 -10   8   1       2137.78       2091.01       134.21 o                         
  -8   8   1        216.65        433.99        84.90 o                         
  -6   8   1        147.62        226.61        70.76 o                         
  -4   8   1      11321.64      11523.44       210.59 o                         
  -2   8   1       2944.21       2862.03       115.54 o                         
   0   8   1      12097.69      12046.75       379.84 o                         
   2   8   1       3287.91       3481.29       118.32 o                         
   4   8   1       3635.40       3228.36       125.57 o                         
   6   8   1        112.69        -42.32       109.27 o                         
   8   8   1        334.66        266.33        90.23 o                         
  10   8   1        603.04        567.41       100.40 o                         
  12   8   1          3.05       -167.74       167.74 o                         
 -11   9   1       3731.52       3430.46       174.09 o                         
  -9   9   1       4030.75       4135.02       161.08 o                         
  -7   9   1       1344.74       1428.27       114.43 o                         
  -5   9   1       6712.67       6415.14       176.99 o                         
  -3   9   1       7541.45       7109.21       178.48 o                         
  -1   9   1       2674.91       2212.13       195.73 o                         
   1   9   1       3587.28       3289.79       194.03 o                         
   3   9   1        350.66        451.14        78.15 o                         
   5   9   1       2310.49       2500.92       124.07 o                         
   7   9   1       8206.87       8238.83       204.62 o                         
   9   9   1         81.22         36.86       129.00 o                         
  11   9   1        496.03        689.17       116.57 o                         
 -10  10   1       1390.58       1662.48       134.06 o                         
  -8  10   1         42.84        123.34       125.51 o                         
  -6  10   1        994.22        978.02       104.49 o                         
  -4  10   1        392.69        518.32        87.20 o                         
  -2  10   1         12.28        -68.58       108.02 o                         
   0  10   1        690.78        724.14       139.72 o                         
   2  10   1      13001.78      12518.78       236.73 o                         
   4  10   1       3294.94       2940.53       135.66 o                         
   6  10   1        375.91        530.87        86.38 o                         
   8  10   1       1631.75       1806.25       123.63 o                         
  10  10   1         19.65       -115.90       148.63 o                         
  -9  11   1        612.91        162.58       187.25 o                         
  -7  11   1       2896.95       3051.50       164.15 o                         
  -5  11   1       2577.79       2991.80       139.99 o                         
  -3  11   1       4565.20       4613.51       170.80 o                         
  -1  11   1       2294.38       2304.64       108.47 o                         
   1  11   1       1238.10       1275.93        75.97 o                         
   3  11   1       4464.89       4504.49       166.00 o                         
   5  11   1         39.33       -137.69       137.69 o                         
   7  11   1       2475.18       2769.37       158.07 o                         
   9  11   1       1439.46       1659.36       143.38 o                         
  -8  12   1          7.22        206.21       104.69 o                         
  -6  12   1        173.91         85.90       158.52 o                         
  -4  12   1        941.60       1002.31       109.40 o                         
  -2  12   1        269.28         75.14       140.58 o                         
   0  12   1       2888.33       2914.06       106.43 o                         
   2  12   1        482.01        233.41        95.21 o                         
   4  12   1       1450.77       1394.97       119.27 o                         
   6  12   1         65.89        220.00        98.55 o                         
  -5  13   1       1079.62       1278.39       132.12 o                         
  -3  13   1        318.60        530.55       108.47 o                         
  -1  13   1        567.56        544.53       104.79 o                         
   1  13   1         67.03        -25.51       142.56 o                         
   3  13   1       2047.83       2300.64       142.81 o                         
   5  13   1        267.68        485.54       106.99 o                         
  -2  14   1       1256.81       1455.98       143.25 o                         
   0  14   1       8702.89       8112.67       214.42 o                         
 -16   0   2       1740.74       1790.69       149.97 o                         
 -14   0   2      77310.52      77220.73       781.57 o                         
 -12   0   2       8182.24       7978.15       191.97 o                         
 -10   0   2       3367.88       3449.65       116.44 o                         
  -8   0   2      11151.73      12101.67       165.49 o                         
  -6   0   2      16180.24      20588.11       212.45 o                         
  -4   0   2     357226.25     283750.66       711.28 o                         
  -2   0   2       3749.18       3074.26        42.25 o                         
   0   0   2       3348.69       2356.98       149.73 o                         
   2   0   2       2617.03       3685.03        61.00 o                         
   4   0   2      25155.58      29029.79       284.36 o                         
   6   0   2     271480.81     247169.92       990.43 o                         
   8   0   2        237.40        305.67        61.96 o                         
  10   0   2      17065.18      16208.49       255.05 o                         
  12   0   2       2699.99       2701.91       141.03 o                         
  14   0   2         84.75         76.76       152.35 o                         
 -15   1   2          0.05         -8.86        99.41 o                         
 -13   1   2        201.02        222.10       116.37 o                         
 -11   1   2        539.08        537.60        58.63 o                         
  -9   1   2        403.34        415.70        56.02 o                         
  -7   1   2        379.58        382.54        34.77 o                         
  -5   1   2          4.08         43.47        33.58 o                         
  -3   1   2         20.37          5.37        41.73 o                         
  -1   1   2        208.27        354.09        34.90 o                         
   1   1   2        132.46        201.07        25.66 o                         
   3   1   2        764.11        734.95        41.70 o                         
   5   1   2         42.38         32.26        76.98 o                         
   7   1   2        420.65        431.12        65.89 o                         
   9   1   2        449.45        581.81        69.53 o                         
  11   1   2        621.81        667.46        67.16 o                         
  13   1   2        803.24        794.34        79.39 o                         
 -14   2   2        527.77        566.48       115.01 o                         
 -12   2   2       3688.85       3624.99       131.20 o                         
 -10   2   2      52665.36      52057.92       489.78 o                         
  -8   2   2      11601.85      11478.59       166.09 o                         
  -6   2   2       7647.48       7600.45       116.82 o                         
  -4   2   2      35156.47      37389.14       295.24 o                         
  -2   2   2       3839.65       5138.87        70.76 o                         
   0   2   2      50916.64      45108.79      4609.31 o                         
   2   2   2      43404.45      42968.16       301.00 o                         
   4   2   2       1821.14       3027.58        77.26 o                         
   6   2   2      23435.46      26746.77       264.23 o                         
   8   2   2      34203.55      34270.51       341.58 o                         
  10   2   2      30970.25      32908.26       351.46 o                         
  12   2   2       2498.32       2350.80       130.17 o                         
  14   2   2      34897.58      32311.68       432.23 o                         
 -15   3   2        190.67       -165.15       173.72 o                         
 -13   3   2        480.12        392.01       104.94 o                         
 -11   3   2       1039.34       1143.70        98.82 o                         
  -9   3   2        365.34        417.65        67.37 o                         
  -7   3   2       4053.49       4193.41       105.94 o                         
  -5   3   2       4987.82       5382.92       100.30 o                         
  -3   3   2       2877.30       2958.64        68.24 o                         
  -1   3   2       2551.43       2709.53        58.38 o                         
   1   3   2       2683.54       2788.86        90.00 o                         
   3   3   2        218.05        206.30        36.28 o                         
   5   3   2         53.95        -11.44        60.89 o                         
   7   3   2       4672.62       4909.69       123.70 o                         
   9   3   2         27.44         19.33        94.06 o                         
  11   3   2        658.45        785.69        98.64 o                         
  13   3   2       1774.16       2044.63       140.95 o                         
 -14   4   2      32839.39      34427.32       449.24 o                         
 -12   4   2      32429.75      34034.30       391.20 o                         
 -10   4   2         48.30         38.98       100.65 o                         
  -8   4   2      18798.31      19630.56       231.46 o                         
  -6   4   2       2451.80       2640.59        86.66 o                         
  -4   4   2       1334.13        642.56        49.45 o                         
  -2   4   2       1061.93       1466.09        57.67 o                         
   0   4   2       7926.15       8545.42       556.12 o                         
   2   4   2        644.51        743.20        49.69 o                         
   4   4   2      44722.11      45851.79       417.17 o                         
   6   4   2      69380.83      68372.33       571.04 o                         
   8   4   2       2176.86       2004.14        95.07 o                         
  10   4   2      12285.33      11773.76       223.28 o                         
  12   4   2       7043.71       7150.51       208.41 o                         
  14   4   2       1718.02       1579.84       133.98 o                         
 -15   5   2          0.53        -24.83       165.61 o                         
 -13   5   2        379.26        479.48       102.98 o                         
 -11   5   2        227.38        236.10        83.97 o                         
  -9   5   2        379.14        520.93        77.61 o                         
  -7   5   2          6.96        -59.59        87.19 o                         
  -5   5   2        191.01        197.18        53.39 o                         
  -3   5   2       7361.36       7190.59       126.82 o                         
  -1   5   2      16952.12      17150.42       288.65 o                         
   1   5   2       1348.90       1383.03        44.22 o                         
   3   5   2        507.81        523.28        55.67 o                         
   5   5   2       2382.86       2431.30        97.05 o                         
   7   5   2       1885.87       1983.82        97.55 o                         
   9   5   2          6.45         22.21       104.97 o                         
  11   5   2        640.12        657.58       101.27 o                         
  13   5   2         20.85       -157.55       157.55 o                         
 -14   6   2         32.40        131.41       162.48 o                         
 -12   6   2       3216.26       3241.22       166.61 o                         
 -10   6   2      34680.54      33830.13       383.84 o                         
  -8   6   2      18273.72      18237.77       259.05 o                         
  -6   6   2       8512.66       7849.83       164.88 o                         
  -4   6   2       5394.24       6071.48       133.97 o                         
  -2   6   2       1170.34        934.67        66.33 o                         
   0   6   2      15563.24      15422.56       622.08 o                         
   2   6   2      21206.47      22337.83       235.54 o                         
   4   6   2      19242.68      19771.13       233.70 o                         
   6   6   2       7723.05       7723.14       166.43 o                         
   8   6   2      13304.33      13417.67       234.50 o                         
  10   6   2       9910.98      10275.96       233.36 o                         
  12   6   2       5363.56       6056.98       207.27 o                         
 -13   7   2         60.11          0.00       110.84 o                         
 -11   7   2        157.86        133.47        96.76 o                         
  -9   7   2      13841.11      13714.75       253.62 o                         
  -7   7   2       9491.25       9664.30       199.50 o                         
  -5   7   2      12034.01      13603.10       215.60 o                         
  -3   7   2        623.82        624.48        71.61 o                         
  -1   7   2         56.75        121.61        57.27 o                         
   1   7   2      32164.86      31059.17      1356.95 o                         
   3   7   2       3373.84       3448.87       117.06 o                         
   5   7   2        443.55        520.26        71.93 o                         
   7   7   2        716.68        734.29        86.73 o                         
   9   7   2        993.58       1023.35       103.55 o                         
  11   7   2        694.34        844.92       114.82 o                         
 -12   8   2         48.72        106.75       105.87 o                         
 -10   8   2        271.78        -37.78       154.04 o                         
  -8   8   2      16687.21      17903.00       284.11 o                         
  -6   8   2       4132.70       4259.57       143.66 o                         
  -4   8   2      21389.71      22168.94       280.64 o                         
  -2   8   2      14169.11      14211.16       224.28 o                         
   0   8   2       1160.08       1279.02       139.39 o                         
   2   8   2         81.10        166.67        68.10 o                         
   4   8   2        706.74        599.02        80.40 o                         
   6   8   2      30428.98      30895.11       351.67 o                         
   8   8   2       9592.02       9327.42       217.24 o                         
  10   8   2       6162.85       5956.02       204.77 o                         
  12   8   2       2419.22       1961.00       156.17 o                         
 -11   9   2        156.70         42.79       147.43 o                         
  -9   9   2        172.24        182.78        92.07 o                         
  -7   9   2        654.02        794.51        96.16 o                         
  -5   9   2        108.27         56.06        74.65 o                         
  -3   9   2        257.92         83.65       113.25 o                         
  -1   9   2        889.59       1065.48        65.77 o                         
   1   9   2       4723.11       4553.33       191.03 o                         
   3   9   2         35.25       -105.08       105.08 o                         
   5   9   2       9638.38       9354.39       208.79 o                         
   7   9   2      14205.84      14134.38       266.20 o                         
   9   9   2        167.08        104.27        96.20 o                         
  11   9   2        454.54        551.46       117.43 o                         
 -10  10   2      17829.34      17415.76       327.78 o                         
  -8  10   2       1920.12       1835.38       132.43 o                         
  -6  10   2       1500.76       1500.57       116.91 o                         
  -4  10   2      21315.17      21924.26       314.64 o                         
  -2  10   2       1015.82        806.56        90.03 o                         
   0  10   2       1391.90       1353.81        71.63 o                         
   2  10   2      12667.07      12591.74       235.69 o                         
   4  10   2        105.80        -48.49       117.12 o                         
   6  10   2       1809.78       2010.62       124.33 o                         
   8  10   2       6993.24       6403.87       202.33 o                         
  10  10   2        204.18        225.00       109.00 o                         
  -9  11   2       5700.34       5565.24       216.38 o                         
  -7  11   2       9776.35      10013.74       250.22 o                         
  -5  11   2       1002.20       1127.12       114.09 o                         
  -3  11   2       1665.59       1599.63       122.95 o                         
  -1  11   2       3154.92       3159.46       102.20 o                         
   1  11   2       8335.42       8190.34       386.74 o                         
   3  11   2       7336.16       7149.58       199.89 o                         
   5  11   2        528.30        515.28        94.16 o                         
   7  11   2        529.20        703.00       105.79 o                         
  -8  12   2       2016.14       1889.37       161.14 o                         
  -6  12   2       3650.28       3725.45       173.28 o                         
  -4  12   2       2637.28       3101.92       149.18 o                         
  -2  12   2       5324.68       5144.94       182.01 o                         
   0  12   2        258.95        260.60       113.78 o                         
   2  12   2        975.05        926.30       114.99 o                         
   4  12   2         27.80        -59.47       143.63 o                         
   6  12   2       5186.60       5132.65       201.90 o                         
  -5  13   2        129.22        237.51       105.50 o                         
  -3  13   2        657.35        783.59       115.02 o                         
  -1  13   2       3345.56       3124.83       136.20 o                         
   1  13   2       2256.21       2118.32       104.10 o                         
   3  13   2         19.27       -143.41       143.41 o                         
   5  13   2        969.39       1149.35       132.03 o                         
   0  14   2        950.76       1005.77       115.90 o                         
 -15   1   3         64.75         95.87        78.97 o                         
 -13   1   3         35.82        -70.12        89.37 o                         
 -11   1   3       1289.84       1445.02        79.34 o                         
  -9   1   3       7420.89       8200.10       107.00 o                         
  -7   1   3        411.68        344.12        32.56 o                         
  -5   1   3      19995.97      23571.80       150.90 o                         
  -3   1   3      18447.75      18050.03       437.24 o                         
  -1   1   3       1392.54        782.34        22.16 o                         
   1   1   3        133.65        289.61        21.24 o                         
   3   1   3      19993.90      17970.72       245.22 o                         
   5   1   3       1134.99        938.67        91.44 o                         
   7   1   3      28009.84      27275.73       423.81 o                         
   9   1   3       1931.01       1854.01        76.02 o                         
  11   1   3         41.03         93.79        69.02 o                         
  13   1   3       2030.43       2067.26       101.32 o                         
 -16   2   3        126.35         34.03       160.81 o                         
 -14   2   3        130.65        304.42        88.74 o                         
 -12   2   3        208.49        173.46        80.16 o                         
 -10   2   3        491.63        576.18        66.80 o                         
  -8   2   3         55.21         95.58        45.99 o                         
  -6   2   3       2600.69       2987.97        74.98 o                         
  -4   2   3        533.22        670.37        40.12 o                         
  -2   2   3       1336.37       1483.61        46.57 o                         
   0   2   3       5733.42       6081.16       335.93 o                         
   2   2   3      12402.86      13757.18       133.27 o                         
   4   2   3      16535.82      16972.15       174.36 o                         
   6   2   3        403.70        446.98        54.96 o                         
   8   2   3       1403.63       1252.45        85.93 o                         
  10   2   3        128.66          7.34       103.56 o                         
  12   2   3        324.65        319.49        93.98 o                         
  14   2   3        253.15        211.14       115.99 o                         
 -15   3   3       5905.48       6254.84       213.45 o                         
 -13   3   3        402.13        292.82        95.36 o                         
 -11   3   3       2608.91       3084.27       129.23 o                         
  -9   3   3       2075.40       2185.93        90.47 o                         
  -7   3   3      59242.51      58286.43       500.66 o                         
  -5   3   3       3646.03       3061.84        79.29 o                         
  -3   3   3      24618.37      23488.57       216.60 o                         
  -1   3   3      58652.69      54568.29      3638.06 o                         
   1   3   3       9205.83       7272.50       655.58 o                         
   3   3   3      46232.59      43836.02       386.05 o                         
   5   3   3      53562.77      52147.31       481.85 o                         
   7   3   3       7458.22       7124.17       151.25 o                         
   9   3   3      12237.17      11993.75       220.02 o                         
  11   3   3      12591.42      12209.40       248.11 o                         
  13   3   3       4198.78       4572.93       183.58 o                         
 -14   4   3       1554.30       1558.85       127.23 o                         
 -12   4   3       5807.90       5842.69       178.62 o                         
 -10   4   3        677.12        626.65        79.48 o                         
  -8   4   3       2968.17       2922.78        99.52 o                         
  -6   4   3        813.90        786.11        57.80 o                         
  -4   4   3       3192.21       3824.36        86.66 o                         
  -2   4   3       2221.08       1886.85        64.49 o                         
   0   4   3       1890.20       2193.40       184.57 o                         
   2   4   3       4346.67       4550.58        94.72 o                         
   4   4   3        392.80        350.22        50.66 o                         
   6   4   3       1882.93       1785.08        86.18 o                         
   8   4   3        415.05        329.92        71.18 o                         
  10   4   3        393.06        341.87        89.00 o                         
  12   4   3          0.47        105.88       143.10 o                         
 -15   5   3        143.94         79.36       117.89 o                         
 -13   5   3         77.66        -60.54       156.32 o                         
 -11   5   3       1258.12       1525.69       114.02 o                         
  -9   5   3        532.45        706.67        78.45 o                         
  -7   5   3       5383.89       5702.83       138.10 o                         
  -5   5   3       2614.32       2350.67        85.92 o                         
  -3   5   3      26482.54      24039.39       244.41 o                         
  -1   5   3       3171.62       2732.23        56.43 o                         
   1   5   3      20535.83      19054.03      1720.09 o                         
   3   5   3      10488.59       9330.69       149.92 o                         
   5   5   3        272.85        522.96        60.87 o                         
   7   5   3      50920.38      49678.56       504.87 o                         
   9   5   3       3485.96       3336.14       137.66 o                         
  11   5   3         67.50        148.98        86.64 o                         
  13   5   3       6514.92       6034.39       219.48 o                         
 -14   6   3         67.15         17.60       107.07 o                         
 -12   6   3        704.88        743.05       108.75 o                         
 -10   6   3       5706.24       5958.24       173.06 o                         
  -8   6   3        998.13        997.41        86.71 o                         
  -6   6   3       6291.94       6555.98       146.67 o                         
  -4   6   3          8.30         14.46        73.28 o                         
  -2   6   3       7003.44       7436.58       141.23 o                         
   0   6   3      22010.72      23181.10      1233.63 o                         
   2   6   3       3299.60       3514.46       102.77 o                         
   4   6   3       3926.69       4231.71       123.10 o                         
   6   6   3        314.73        318.95        68.51 o                         
   8   6   3          9.72        -30.03        97.87 o                         
  10   6   3       3740.92       3472.48       158.86 o                         
  12   6   3       2982.04       2744.59       161.04 o                         
 -13   7   3        121.70        152.46       100.22 o                         
 -11   7   3       1817.01       1769.12       132.70 o                         
  -9   7   3       6563.84       6516.98       181.18 o                         
  -7   7   3       4030.52       4284.23       139.46 o                         
  -5   7   3        142.14        -59.50        95.94 o                         
  -3   7   3       2885.13       2934.40       111.32 o                         
  -1   7   3       6242.07       6253.30        99.97 o                         
   1   7   3       1651.23       2363.27       200.30 o                         
   3   7   3       4778.34       4436.43       128.70 o                         
   5   7   3       5262.89       5295.89       149.31 o                         
   7   7   3       1824.44       2096.97       114.20 o                         
   9   7   3        977.82       1059.58       107.38 o                         
  11   7   3        904.04        992.05       114.87 o                         
 -12   8   3        269.78        182.41       108.74 o                         
 -10   8   3        662.79        567.44       104.00 o                         
  -8   8   3        383.60        379.70        86.11 o                         
  -6   8   3       3659.17       3752.47       135.43 o                         
  -4   8   3        882.08        844.02        83.36 o                         
  -2   8   3       2240.18       2657.75       109.98 o                         
   0   8   3      10739.38      10049.72       654.58 o                         
   2   8   3       1083.88       1045.09        85.18 o                         
   4   8   3       1842.73       2030.16       108.44 o                         
   6   8   3        485.10        569.73        86.28 o                         
   8   8   3       4441.31       4405.31       163.13 o                         
  10   8   3       1287.58       1335.76       126.92 o                         
 -11   9   3        201.40        332.06        95.32 o                         
  -9   9   3         39.53        -72.27       109.90 o                         
  -7   9   3       5424.79       5673.36       172.95 o                         
  -5   9   3       1072.02        988.23        96.88 o                         
  -3   9   3      13975.22      13653.28       232.36 o                         
  -1   9   3        178.04        232.98        78.33 o                         
   1   9   3       6831.49       6308.70       220.05 o                         
   3   9   3       9970.63      10276.47       206.38 o                         
   5   9   3        566.87        480.64        91.72 o                         
   7   9   3       5657.65       5381.22       179.51 o                         
   9   9   3       1854.61       1850.41       132.19 o                         
 -10  10   3         53.13         21.28       145.92 o                         
  -8  10   3        198.43         37.16       126.00 o                         
  -6  10   3         84.08         58.41       124.61 o                         
  -4  10   3          7.82       -109.14       109.14 o                         
  -2  10   3        787.30        780.36        91.81 o                         
   0  10   3        467.49        626.50        85.41 o                         
   2  10   3        565.74        604.33        93.00 o                         
   4  10   3       1136.49       1049.95       105.73 o                         
   6  10   3        263.51        242.84        92.51 o                         
   8  10   3      10138.60       9705.25       238.42 o                         
  -9  11   3         33.01        124.17       134.99 o                         
  -7  11   3       5618.71       6196.53       204.37 o                         
  -5  11   3        852.10        844.91       115.06 o                         
  -3  11   3       3825.07       3920.07       157.03 o                         
  -1  11   3       3244.32       3083.12       101.31 o                         
   1  11   3       1143.68       1086.39        75.10 o                         
   3  11   3       3262.32       3719.00       156.77 o                         
   5  11   3       6054.36       6273.68       201.89 o                         
   7  11   3       2636.69       2598.66       151.33 o                         
  -8  12   3       2690.43       2799.74       162.81 o                         
  -6  12   3        640.02        716.09       117.29 o                         
  -4  12   3        392.94        429.35       108.46 o                         
  -2  12   3       1812.05       1934.78       128.82 o                         
   0  12   3       2099.29       1920.70       152.76 o                         
   2  12   3        296.38        499.88       100.14 o                         
   4  12   3          4.07       -101.06       134.08 o                         
   6  12   3       2112.89       2087.86       149.80 o                         
  -5  13   3         39.05        -11.27       155.76 o                         
  -3  13   3        476.20        350.48       111.14 o                         
  -1  13   3       1774.42       1764.05        96.17 o                         
   1  13   3        766.97        804.37       114.27 o                         
   3  13   3        338.03        332.44       110.15 o                         
 -16   0   4       1304.11       1294.12       148.99 o                         
 -14   0   4       3647.49       4031.16       164.11 o                         
 -12   0   4         64.67        -14.01       106.71 o                         
 -10   0   4      11230.93      10233.13       175.33 o                         
  -8   0   4     378016.19     328457.78      1152.08 o                         
  -6   0   4      15911.10      20305.94       209.00 o                         
  -4   0   4      41121.59      36655.92       267.99 o                         
  -2   0   4      21529.36      25287.07       196.53 o                         
   0   0   4      33248.07      29744.98       931.57 o                         
   2   0   4     203011.17     160582.41       638.34 o                         
   4   0   4      70272.18      65376.44       490.85 o                         
   6   0   4        511.03        514.54        58.83 o                         
   8   0   4      11001.14      10386.01       195.62 o                         
  10   0   4       1856.55       1876.53       110.79 o                         
  12   0   4      13131.50      12735.04       277.05 o                         
 -15   1   4        359.06        525.41       106.39 o                         
 -13   1   4          0.40        122.39        61.05 o                         
 -11   1   4        322.59        344.32        50.32 o                         
  -9   1   4          0.63        -42.56        42.56 o                         
  -7   1   4        105.74        157.61        27.68 o                         
  -5   1   4        595.21        759.67        30.34 o                         
  -3   1   4        482.44        548.97        34.74 o                         
  -1   1   4        692.74        615.84        20.79 o                         
   1   1   4       1221.37       1496.12        52.33 o                         
   3   1   4       4040.82       4688.61        70.74 o                         
   5   1   4         78.95         -7.78        56.44 o                         
   7   1   4       4766.84       5143.56       200.88 o                         
   9   1   4        869.28       1047.42        66.49 o                         
  11   1   4         51.14         70.31        66.80 o                         
  13   1   4        850.81        862.56       105.34 o                         
 -16   2   4        576.90        532.84       115.63 o                         
 -14   2   4       6034.40       6547.09       196.21 o                         
 -12   2   4      27995.13      28969.93       335.73 o                         
 -10   2   4       1312.20       1236.34        86.26 o                         
  -8   2   4       1301.65       1589.15        67.69 o                         
  -6   2   4      15283.23      15788.47       162.44 o                         
  -4   2   4     146085.97     142191.25       584.09 o                         
  -2   2   4      26418.76      26183.04       233.70 o                         
   0   2   4     320933.78     253357.39     30652.44 o                         
   2   2   4        361.34        191.75        38.31 o                         
   4   2   4        316.34        461.41        49.41 o                         
   6   2   4      18904.36      19562.23       229.52 o                         
   8   2   4         80.12        152.20        63.28 o                         
  10   2   4      17560.20      16616.02       274.94 o                         
  12   2   4        546.79        515.95       103.34 o                         
 -15   3   4       1560.56       1421.56       136.47 o                         
 -13   3   4        103.21         52.09       122.17 o                         
 -11   3   4       1296.50       1397.90        93.64 o                         
  -9   3   4       1748.87       1858.82        88.45 o                         
  -7   3   4       6318.12       6632.01       124.61 o                         
  -5   3   4       2837.81       2907.42        76.53 o                         
  -3   3   4       4241.60       4819.30        86.45 o                         
  -1   3   4        991.87        803.40        74.39 o                         
   1   3   4       4998.95       5548.96       230.77 o                         
   3   3   4      18454.35      20012.89       197.00 o                         
   5   3   4         46.53         55.25        69.53 o                         
   7   3   4       2236.58       2118.74       100.24 o                         
   9   3   4        171.12        -66.47       110.78 o                         
  11   3   4       1954.11       2057.49       140.33 o                         
  13   3   4        670.31        472.51       120.10 o                         
 -14   4   4         42.55        -49.75       140.38 o                         
 -12   4   4       2117.42       2084.95       117.36 o                         
 -10   4   4       4802.71       4389.36       129.48 o                         
  -8   4   4      65949.59      64775.93       569.49 o                         
  -6   4   4      12054.65      13392.68       168.55 o                         
  -4   4   4      19788.59      17826.31       176.63 o                         
  -2   4   4      14594.26      14643.18       155.47 o                         
   0   4   4      11002.76      14314.66      1113.63 o                         
   2   4   4      26674.78      26023.92       273.96 o                         
   4   4   4      46151.97      44609.16       388.36 o                         
   6   4   4       2052.20       1875.28        90.26 o                         
   8   4   4       3672.76       3689.69       127.06 o                         
  10   4   4       3622.64       3696.95       145.91 o                         
  12   4   4       3495.93       3405.78       166.39 o                         
 -15   5   4        124.75        337.31       121.96 o                         
 -13   5   4        864.58        917.55       113.21 o                         
 -11   5   4        427.55        427.57        88.35 o                         
  -9   5   4       1772.84       1783.54       102.90 o                         
  -7   5   4      18606.70      18066.65       230.47 o                         
  -5   5   4       1596.01       1712.00        79.06 o                         
  -3   5   4       2917.87       2866.63        87.59 o                         
  -1   5   4       1138.88       1236.41        44.21 o                         
   1   5   4        906.65       1123.66        84.65 o                         
   3   5   4       1592.74       1713.26        81.55 o                         
   5   5   4       1797.38       2089.20        95.31 o                         
   7   5   4      18206.20      17683.11       260.96 o                         
   9   5   4         11.09       -113.76       113.76 o                         
  11   5   4       4012.12       3828.03       170.80 o                         
 -14   6   4       4126.42       4674.67       207.15 o                         
 -12   6   4      19646.75      21102.05       339.53 o                         
 -10   6   4       8236.27       8445.25       200.39 o                         
  -8   6   4       2640.33       2896.99       118.42 o                         
  -6   6   4         84.84         65.03        76.25 o                         
  -4   6   4      84021.29      83672.15       656.53 o                         
  -2   6   4      40405.01      41765.23       393.90 o                         
   0   6   4     198545.66     199223.95     18294.91 o                         
   2   6   4       2802.55       2761.58       102.47 o                         
   4   6   4       2964.94       2983.55       110.37 o                         
   6   6   4       1765.24       1916.47       107.37 o                         
   8   6   4      15584.06      15809.43       268.14 o                         
  10   6   4      18218.98      17711.12       309.18 o                         
  12   6   4        618.57        717.09       120.64 o                         
 -13   7   4       6848.70       7032.10       227.31 o                         
 -11   7   4       5427.88       5192.61       179.40 o                         
  -9   7   4       2785.83       2800.86       130.30 o                         
  -7   7   4        185.85        156.79        72.55 o                         
  -5   7   4        267.31        368.18        63.68 o                         
  -3   7   4        659.06        633.20        72.05 o                         
  -1   7   4      12808.74      13245.75       344.10 o                         
   1   7   4       6898.45       7182.23       471.30 o                         
   3   7   4          3.04         11.78        89.39 o                         
   5   7   4       2258.64       2106.96       112.25 o                         
   7   7   4        269.36        111.75       114.56 o                         
   9   7   4         14.02       -122.02       131.75 o                         
  11   7   4        158.02         86.06       165.26 o                         
 -12   8   4        121.94        -87.42       155.30 o                         
 -10   8   4       2357.27       2372.02       137.64 o                         
  -8   8   4      45911.96      47973.07       496.29 o                         
  -6   8   4      14261.88      14204.51       236.22 o                         
  -4   8   4       2626.48       2604.29       113.38 o                         
  -2   8   4      21668.29      22348.92       276.92 o                         
   0   8   4      20746.70      18983.59      1487.71 o                         
   2   8   4      20544.13      21643.71       279.82 o                         
   4   8   4      29854.41      30583.82       343.06 o                         
   6   8   4       2368.88       2860.17       131.27 o                         
   8   8   4         38.55         73.70       132.22 o                         
  10   8   4        477.71        464.40       100.69 o                         
 -11   9   4        123.43         10.44       145.06 o                         
  -9   9   4        182.40        219.97        83.13 o                         
  -7   9   4       4867.76       4532.22       160.12 o                         
  -5   9   4        361.26        342.29        82.19 o                         
  -3   9   4      15178.62      14502.50       239.41 o                         
  -1   9   4         39.88        -11.39        71.16 o                         
   1   9   4       5144.25       4840.30       194.25 o                         
   3   9   4      19915.47      20117.19       289.72 o                         
   5   9   4        635.18        695.70        86.43 o                         
   7   9   4       9955.72       9861.26       236.75 o                         
   9   9   4         28.83        135.79        90.95 o                         
 -10  10   4        902.43       1051.08       113.65 o                         
  -8  10   4       1911.74       1727.66       133.37 o                         
  -6  10   4        534.16        626.65        85.00 o                         
  -4  10   4      17845.38      16944.14       276.49 o                         
  -2  10   4      16621.47      15019.67       260.74 o                         
   0  10   4      11040.98      11037.51       606.33 o                         
   2  10   4       1793.73       1910.08       115.43 o                         
   4  10   4        739.53        633.91       100.45 o                         
   6  10   4       1120.04        916.72       111.44 o                         
   8  10   4       3631.49       3391.42       161.50 o                         
  -9  11   4       1921.84       1733.77       146.42 o                         
  -7  11   4       7201.66       7382.04       218.86 o                         
  -5  11   4       7921.55       8347.19       218.28 o                         
  -3  11   4        221.10         61.73       131.69 o                         
  -1  11   4       8834.31       8738.62       496.37 o                         
   1  11   4       1009.19       1063.73       265.62 o                         
   3  11   4       1112.60       1157.41       120.12 o                         
   5  11   4       1554.07       1692.14       122.74 o                         
   7  11   4          8.28       -107.50       142.62 o                         
  -8  12   4      10578.57      11670.57       285.30 o                         
  -6  12   4       2223.79       2194.63       138.26 o                         
  -4  12   4        875.76       1048.96       121.26 o                         
  -2  12   4       5280.66       4705.03       182.69 o                         
   0  12   4       2519.20       2352.27       146.02 o                         
   2  12   4       2063.51       2311.68       136.81 o                         
   4  12   4      15362.71      16308.26       315.94 o                         
   6  12   4        612.32        608.17       121.38 o                         
  -5  13   4       1497.61       1501.04       140.51 o                         
  -3  13   4       1456.35       1471.47       129.64 o                         
  -1  13   4         79.46        172.43        79.01 o                         
   1  13   4       1593.01       1386.27        89.51 o                         
   3  13   4       2814.69       2993.64       160.56 o                         
 -15   1   5       3344.38       3633.44       151.36 o                         
 -13   1   5       1100.02        983.47        72.05 o                         
 -11   1   5        106.89         90.05        97.80 o                         
  -9   1   5       1503.79       1395.84        53.87 o                         
  -7   1   5      28900.80      28575.00       508.28 o                         
  -5   1   5       1046.59        906.13        33.37 o                         
  -3   1   5        358.04        281.34        87.07 o                         
  -1   1   5       9590.73       8331.32       335.75 o                         
   1   1   5        628.65        574.88        36.92 o                         
   3   1   5       3309.29       2839.55        66.55 o                         
   5   1   5       4268.49       4308.17       317.10 o                         
   7   1   5       4060.62       4267.06       133.46 o                         
   9   1   5        433.18        430.00        59.28 o                         
  11   1   5        230.40        320.13        65.46 o                         
  13   1   5         49.25         13.58       103.09 o                         
 -16   2   5          0.08        -55.59       139.31 o                         
 -14   2   5        241.68        352.37        85.71 o                         
 -12   2   5        119.06        242.46        69.79 o                         
 -10   2   5        437.38        519.89        62.88 o                         
  -8   2   5         84.53        111.81        45.68 o                         
  -6   2   5        211.51        303.08        38.48 o                         
  -4   2   5       1305.17       1334.00        51.13 o                         
  -2   2   5      18052.21      20742.39       193.74 o                         
   0   2   5      31752.33      35110.66       874.87 o                         
   2   2   5         54.20         87.61        34.64 o                         
   4   2   5        512.80        555.88        57.53 o                         
   6   2   5        450.33        417.97        66.93 o                         
   8   2   5          6.87        -60.56        98.21 o                         
  10   2   5        628.07        845.45        93.41 o                         
  12   2   5        291.99        254.34       101.84 o                         
 -15   3   5       4736.91       4409.36       188.40 o                         
 -13   3   5       2377.18       2372.04       134.28 o                         
 -11   3   5      47695.76      46381.76       443.28 o                         
  -9   3   5       2251.04       1862.29        89.92 o                         
  -7   3   5       1830.63       1401.24        70.32 o                         
  -5   3   5      47234.55      46918.38       399.95 o                         
  -3   3   5      95345.71     103028.70       551.68 o                         
  -1   3   5       2638.24       1793.16       137.87 o                         
   1   3   5       4356.60       4071.00        62.30 o                         
   3   3   5       8583.20       8918.85       144.70 o                         
   5   3   5       4013.88       4349.05       119.74 o                         
   7   3   5      19729.12      19770.63       263.94 o                         
   9   3   5       3266.49       2912.45       131.95 o                         
  11   3   5       1109.62       1225.85       123.22 o                         
  13   3   5        565.47        519.67       118.93 o                         
 -14   4   5       2385.04       2181.50       141.38 o                         
 -12   4   5        167.98        174.54        80.33 o                         
 -10   4   5        551.82        389.62        75.42 o                         
  -8   4   5         32.29         18.75        71.41 o                         
  -6   4   5       1597.09       1560.60        71.29 o                         
  -4   4   5       1072.47        959.77        59.48 o                         
  -2   4   5        362.24        370.45        42.43 o                         
   0   4   5       1204.81       1104.06       101.37 o                         
   2   4   5       7620.26       7655.73       132.80 o                         
   4   4   5         90.25        148.80        49.21 o                         
   6   4   5       1959.61       1865.06        95.47 o                         
   8   4   5        687.83        609.21        86.19 o                         
  10   4   5        623.88        448.23       104.91 o                         
  12   4   5       3376.14       3144.71       164.57 o                         
 -15   5   5       1226.87       1538.63       140.88 o                         
 -13   5   5      11597.02      11827.77       262.55 o                         
 -11   5   5       1991.40       1941.08       119.60 o                         
  -9   5   5        286.03        260.86        76.53 o                         
  -7   5   5      39710.54      40559.17       412.04 o                         
  -5   5   5       1477.62       1315.98        73.27 o                         
  -3   5   5      12600.16      11315.54       161.38 o                         
  -1   5   5      19536.01      19615.04       538.12 o                         
   1   5   5       4961.28       4913.59       304.62 o                         
   3   5   5      15144.36      15483.53       206.68 o                         
   5   5   5        243.82        263.50        66.56 o                         
   7   5   5       7456.82       7375.30       180.31 o                         
   9   5   5        223.62        395.45        84.74 o                         
  11   5   5         96.64         20.90       138.63 o                         
 -14   6   5       1148.09       1019.64       135.07 o                         
 -12   6   5       2399.74       2761.38       142.46 o                         
 -10   6   5       6971.09       6650.61       177.53 o                         
  -8   6   5         45.16         31.52        92.42 o                         
  -6   6   5        652.01        571.96        73.39 o                         
  -4   6   5       8569.95       8340.11       155.79 o                         
  -2   6   5       4513.58       4612.54       117.43 o                         
   0   6   5      17544.96      18033.10       699.69 o                         
   2   6   5        425.53        584.63        66.27 o                         
   4   6   5       2326.52       2240.67       107.62 o                         
   6   6   5       3611.84       4039.58       142.54 o                         
   8   6   5       5827.19       5762.88       175.10 o                         
  10   6   5       1238.15       1094.54       119.38 o                         
 -13   7   5       2230.59       2204.18       149.15 o                         
 -11   7   5       3665.95       3821.18       166.22 o                         
  -9   7   5        272.67        305.98        81.16 o                         
  -7   7   5        772.90        761.15        85.77 o                         
  -5   7   5       4375.33       4396.71       132.65 o                         
  -3   7   5         82.10        175.09        58.83 o                         
  -1   7   5       1085.09       1012.70        53.65 o                         
   1   7   5        754.62        722.53        69.68 o                         
   3   7   5       2731.94       2926.69       113.72 o                         
   5   7   5       1506.29       1339.70       104.66 o                         
   7   7   5       2591.85       2669.03       131.92 o                         
   9   7   5       1573.37       1510.48       119.12 o                         
  11   7   5       1899.54       1977.49       148.62 o                         
 -12   8   5       3281.01       3392.00       170.85 o                         
 -10   8   5        162.43        151.42        96.36 o                         
  -8   8   5       4042.78       3578.53       141.26 o                         
  -6   8   5         99.53        115.26        67.09 o                         
  -4   8   5       1679.45       1356.59        95.77 o                         
  -2   8   5       1738.72       1531.94        99.03 o                         
   0   8   5       2563.76       2615.52       105.36 o                         
   2   8   5       3504.90       3589.16       128.58 o                         
   4   8   5        956.04       1114.39        99.15 o                         
   6   8   5         19.35        104.21        77.20 o                         
   8   8   5         36.76          9.61       133.48 o                         
  10   8   5       1021.20       1194.38       123.80 o                         
 -11   9   5       2511.23       2645.57       155.84 o                         
  -9   9   5         35.31         53.85       112.09 o                         
  -7   9   5      14405.58      13692.89       255.06 o                         
  -5   9   5        220.22        251.62        75.39 o                         
  -3   9   5       5952.52       6054.32       165.43 o                         
  -1   9   5       7969.73       8217.33       130.88 o                         
   1   9   5        325.50        346.12        53.90 o                         
   3   9   5       5620.65       5772.11       173.40 o                         
   5   9   5        179.89        251.77        86.09 o                         
   7   9   5       2981.76       3041.86       155.87 o                         
   9   9   5       1714.49       1582.79       140.52 o                         
 -10  10   5       1856.50       1633.49       141.19 o                         
  -8  10   5        994.38        928.94       111.09 o                         
  -6  10   5       4078.69       4124.88       155.45 o                         
  -4  10   5       1884.09       1879.24       117.05 o                         
  -2  10   5       2139.20       2156.19       116.88 o                         
   0  10   5        587.66        674.91        81.48 o                         
   2  10   5         39.58       -124.07       124.07 o                         
   4  10   5        595.70        692.36       100.23 o                         
   6  10   5        203.92         47.19       130.46 o                         
   8  10   5       1958.96       1943.49       143.07 o                         
  -9  11   5        438.63        526.93       110.42 o                         
  -7  11   5       2697.93       2721.99       157.30 o                         
  -5  11   5       3156.46       3146.11       158.66 o                         
  -3  11   5        549.41        497.21       105.52 o                         
  -1  11   5       3933.36       3810.58       112.39 o                         
   1  11   5       1017.05       1079.31       169.04 o                         
   3  11   5       2913.08       3094.38       153.76 o                         
   5  11   5         52.83        142.24        91.16 o                         
   7  11   5       1586.71       1661.17       152.04 o                         
  -8  12   5       2856.20       2893.79       179.99 o                         
  -6  12   5         70.02        106.97       132.75 o                         
  -4  12   5        447.18        493.12       100.39 o                         
  -2  12   5       2995.85       2647.00       146.19 o                         
   0  12   5       1372.07       1299.87        87.85 o                         
   2  12   5        314.34        331.88        91.35 o                         
   4  12   5       1083.30       1127.51       119.19 o                         
  -5  13   5       2871.22       2662.04       161.64 o                         
  -3  13   5        685.43        514.27       117.73 o                         
  -1  13   5       1164.75       1187.09        89.89 o                         
   1  13   5        457.80        401.03       115.54 o                         
   3  13   5        933.88        910.73       124.18 o                         
 -16   0   6       7565.04       7905.08       238.86 o                         
 -14   0   6       4025.24       4122.42       159.89 o                         
 -12   0   6      84375.19      85055.47       787.86 o                         
 -10   0   6      30252.20      26548.45       273.83 o                         
  -8   0   6       4996.10       4684.84       105.69 o                         
  -6   0   6        789.02       1192.51        54.69 o                         
  -4   0   6       4441.46       4794.10        81.89 o                         
  -2   0   6      69879.37      66850.85       396.99 o                         
   0   0   6       2244.87       1148.94        61.18 o                         
   2   0   6      24227.74      21048.84       218.41 o                         
   4   0   6       2468.40       2033.46        83.58 o                         
   6   0   6       7180.99       6839.77       158.35 o                         
   8   0   6       1816.28       2104.24       122.97 o                         
  10   0   6      42209.23      44823.90       466.77 o                         
  12   0   6       1707.90       1914.69       149.57 o                         
 -15   1   6         82.00         15.71       106.81 o                         
 -13   1   6          5.73        -80.29        80.29 o                         
 -11   1   6        300.23        261.79        50.05 o                         
  -9   1   6         19.52         22.72        63.85 o                         
  -7   1   6        648.62        587.13        37.72 o                         
  -5   1   6        589.70        636.47        48.73 o                         
  -3   1   6      10495.05      12532.88        97.13 o                         
  -1   1   6        673.21        783.13        22.43 o                         
   1   1   6         46.58        237.27        36.92 o                         
   3   1   6       3395.98       3298.88        84.01 o                         
   5   1   6       6051.46       6322.80       337.40 o                         
   7   1   6       1486.25       1507.56        70.59 o                         
   9   1   6        274.11        311.36       111.88 o                         
  11   1   6         95.79        122.51        76.03 o                         
 -16   2   6        178.09        -44.20       158.59 o                         
 -14   2   6       4565.00       4636.22       174.24 o                         
 -12   2   6      64685.45      66038.62       604.75 o                         
 -10   2   6        271.29        164.43        62.76 o                         
  -8   2   6       2779.89       2902.33        90.22 o                         
  -6   2   6       2507.17       2104.91        68.20 o                         
  -4   2   6       3914.19       2595.60        68.11 o                         
  -2   2   6       7178.21       7357.93       104.43 o                         
   0   2   6        834.58        879.32        35.16 o                         
   2   2   6      26935.46      27557.80       286.46 o                         
   4   2   6       1101.34       1068.85        70.67 o                         
   6   2   6     112948.34     115464.14       850.10 o                         
   8   2   6       3501.17       3561.80       135.69 o                         
  10   2   6        732.05        693.72       101.63 o                         
  12   2   6         20.05        228.41        92.86 o                         
 -15   3   6        375.31        381.16       107.89 o                         
 -13   3   6       2811.29       2941.52       139.93 o                         
 -11   3   6       4372.62       4434.12       137.12 o                         
  -9   3   6         67.13         77.01        81.98 o                         
  -7   3   6        195.72        227.30        47.19 o                         
  -5   3   6        773.86        787.62        53.26 o                         
  -3   3   6        906.23       1029.15        55.45 o                         
  -1   3   6      19188.06      20834.50       144.77 o                         
   1   3   6          7.18         27.76        62.63 o                         
   3   3   6        915.12        720.29        65.03 o                         
   5   3   6        425.20        565.79        64.97 o                         
   7   3   6       2580.72       2543.65       119.47 o                         
   9   3   6       3158.14       3138.76       142.45 o                         
  11   3   6        210.74        166.23        99.87 o                         
 -16   4   6      21228.82      20176.54       370.13 o                         
 -14   4   6       3858.89       3652.89       165.46 o                         
 -12   4   6      15064.20      15543.19       260.66 o                         
 -10   4   6       7430.71       7104.84       161.40 o                         
  -8   4   6        211.30        187.04        52.25 o                         
  -6   4   6       4384.20       4829.62       108.37 o                         
  -4   4   6      36918.62      37856.23       327.50 o                         
  -2   4   6       8092.24       6742.50       118.54 o                         
   0   4   6       4381.66       4092.38       308.51 o                         
   2   4   6       7350.09       7721.43       139.98 o                         
   4   4   6      21579.83      21082.50       243.84 o                         
   6   4   6      17551.27      17532.25       245.90 o                         
   8   4   6        746.18        603.55        86.34 o                         
  10   4   6      24065.49      23598.41       349.31 o                         
  12   4   6         29.66         96.25       156.08 o                         
 -15   5   6       1008.49        877.03       132.77 o                         
 -13   5   6        565.93        516.55       111.13 o                         
 -11   5   6       2551.68       2676.30       122.13 o                         
  -9   5   6       9315.30       9140.10       184.73 o                         
  -7   5   6       5834.94       6336.71       144.22 o                         
  -5   5   6       5474.14       5339.82       123.42 o                         
  -3   5   6        394.26        453.63        54.37 o                         
  -1   5   6       2327.29       2243.67       125.19 o                         
   1   5   6      16101.92      16743.90       884.62 o                         
   3   5   6       7511.27       7803.50       156.64 o                         
   5   5   6        677.81        661.35        82.04 o                         
   7   5   6       1112.70       1065.22        98.17 o                         
   9   5   6        701.34        766.46       101.45 o                         
  11   5   6        396.36        520.48       113.47 o                         
 -14   6   6       3504.87       3725.53       178.69 o                         
 -12   6   6      14036.94      14378.15       279.68 o                         
 -10   6   6        140.33        193.01        78.94 o                         
  -8   6   6       1614.79       1456.97        98.50 o                         
  -6   6   6      16937.01      17477.94       233.28 o                         
  -4   6   6      47001.24      45296.83       430.50 o                         
  -2   6   6      11739.74      12799.23       191.51 o                         
   0   6   6        400.12        547.71        49.25 o                         
   2   6   6      18958.85      19323.80       247.69 o                         
   4   6   6      27991.24      29751.93       322.98 o                         
   6   6   6      56819.20      58432.34       600.22 o                         
   8   6   6       1596.06       1426.11       118.97 o                         
  10   6   6        159.98        113.47       140.31 o                         
 -13   7   6       5098.74       4859.18       199.10 o                         
 -11   7   6        774.69        696.94       107.92 o                         
  -9   7   6       9313.79       9189.02       208.65 o                         
  -7   7   6       5377.06       5322.51       151.95 o                         
  -5   7   6       8466.38       8603.82       177.47 o                         
  -3   7   6       1169.40       1207.74        86.64 o                         
  -1   7   6       4708.99       4756.83       241.19 o                         
   1   7   6       4681.91       4801.69       216.35 o                         
   3   7   6         26.11         79.22        91.47 o                         
   5   7   6       1707.82       1737.82       116.81 o                         
   7   7   6        580.51        662.04        93.52 o                         
   9   7   6        592.19        659.73       106.67 o                         
 -12   8   6       9286.06      10234.65       264.38 o                         
 -10   8   6      23853.83      22429.13       342.66 o                         
  -8   8   6       1357.99       1241.45       105.79 o                         
  -6   8   6       8691.40       8138.03       188.71 o                         
  -4   8   6        480.41        473.71        81.88 o                         
  -2   8   6      22749.10      22174.28       283.94 o                         
   0   8   6      15891.55      15615.04      1857.55 o                         
   2   8   6       2082.08       2767.02       117.48 o                         
   4   8   6       3906.31       4182.25       149.43 o                         
   6   8   6         67.77         26.29       124.21 o                         
   8   8   6         41.60         10.01       132.45 o                         
  10   8   6      13994.23      13823.79       302.98 o                         
 -11   9   6        636.97        613.65       114.41 o                         
  -9   9   6       3950.98       3556.03       161.08 o                         
  -7   9   6      11374.04      10646.00       231.39 o                         
  -5   9   6       4988.23       4711.09       156.18 o                         
  -3   9   6       2284.69       2116.30       111.77 o                         
  -1   9   6      13499.22      13238.70       336.89 o                         
   1   9   6       4779.27       4776.72       543.39 o                         
   3   9   6       4752.36       5067.53       166.26 o                         
   5   9   6        595.33        330.07       100.93 o                         
   7   9   6          1.29         59.64        91.92 o                         
   9   9   6       3078.63       3405.42       165.38 o                         
 -10  10   6        207.55        316.94        99.39 o                         
  -8  10   6        105.29        117.08        88.98 o                         
  -6  10   6      10904.90      10497.97       229.73 o                         
  -4  10   6        525.72        667.90        95.77 o                         
  -2  10   6       2912.52       2959.10       133.83 o                         
   0  10   6        868.65        929.97        88.31 o                         
   2  10   6       1058.56       1068.50       110.49 o                         
   4  10   6       3113.94       3255.56       153.90 o                         
   6  10   6      13597.81      14275.76       286.21 o                         
   8  10   6        526.27        404.46       106.44 o                         
  -9  11   6         41.94         56.27       160.33 o                         
  -7  11   6         32.61        122.91        87.81 o                         
  -5  11   6        877.59        847.89       114.12 o                         
  -3  11   6       2423.57       2411.31       131.10 o                         
  -1  11   6        124.72         99.26        91.08 o                         
   1  11   6       1375.29       1277.72       181.32 o                         
   3  11   6        714.24        781.95       112.72 o                         
   5  11   6         92.19        -83.75       148.79 o                         
  -8  12   6         23.87        -58.80       155.55 o                         
  -6  12   6       1620.47       1562.58       136.46 o                         
  -4  12   6        341.25        143.24       148.97 o                         
  -2  12   6       2717.07       2728.70       150.74 o                         
   0  12   6       7011.59       6654.06       576.66 o                         
   2  12   6       2881.55       3206.83       158.74 o                         
   4  12   6       2860.26       2891.59       161.03 o                         
  -5  13   6        895.55        773.49       126.70 o                         
  -3  13   6         21.91         32.96       101.62 o                         
  -1  13   6         42.56         51.97        99.61 o                         
   1  13   6       6689.01       6636.36       691.14 o                         
 -15   1   7        495.46        298.57        77.87 o                         
 -13   1   7         75.92        173.08        56.34 o                         
 -11   1   7       5069.87       5185.67       120.66 o                         
  -9   1   7       4157.62       4478.96        82.79 o                         
  -7   1   7       1608.84       1132.91        45.72 o                         
  -5   1   7        669.08        380.26        29.57 o                         
  -3   1   7      43551.87      45318.40      1372.55 o                         
  -1   1   7      22679.62      19352.72       855.39 o                         
   1   1   7       1792.81       2731.68       161.73 o                         
   3   1   7       8023.45       7016.96       289.31 o                         
   5   1   7       1973.90       1970.23        70.54 o                         
   7   1   7      10019.01       9752.09       657.54 o                         
   9   1   7       1811.98       2064.70        90.86 o                         
  11   1   7         34.29         11.09        78.38 o                         
 -16   2   7         77.59        -44.06       158.10 o                         
 -14   2   7        300.61        392.74        89.26 o                         
 -12   2   7        833.26        906.22        82.20 o                         
 -10   2   7         78.85         69.86        79.17 o                         
  -8   2   7       1905.55       1820.35        80.10 o                         
  -6   2   7      14062.97      15468.92       171.56 o                         
  -4   2   7       5257.96       5761.05       102.16 o                         
  -2   2   7         38.07         24.88        48.97 o                         
   0   2   7          1.28         52.33        26.50 o                         
   2   2   7        763.63        854.60        60.05 o                         
   4   2   7        623.75        777.68        67.60 o                         
   6   2   7       3272.52       3112.05       126.78 o                         
   8   2   7        226.91        183.78        77.71 o                         
  10   2   7        241.81        340.92        88.73 o                         
  12   2   7        140.97        118.58       139.31 o                         
 -15   3   7       9129.53       9161.51       247.03 o                         
 -13   3   7        207.96        156.73        87.53 o                         
 -11   3   7       4182.89       3868.09       133.17 o                         
  -9   3   7        784.01        690.53        69.90 o                         
  -7   3   7      49735.91      49658.00       474.86 o                         
  -5   3   7      14058.43      13810.79       167.74 o                         
  -3   3   7      35696.29      36251.92       317.88 o                         
  -1   3   7       4646.06       3453.00        97.71 o                         
   1   3   7      55163.41      53634.42      1837.95 o                         
   3   3   7      31842.83      32327.29       325.31 o                         
   5   3   7       1345.90       1216.58        84.97 o                         
   7   3   7      18258.60      18035.01       275.27 o                         
   9   3   7      12553.28      11842.08       253.96 o                         
  11   3   7        434.16        310.33       112.20 o                         
 -16   4   7       1792.33       1702.73       145.06 o                         
 -14   4   7        269.87        365.15        91.99 o                         
 -12   4   7          1.40         46.37       101.95 o                         
 -10   4   7         48.09         95.28        61.70 o                         
  -8   4   7          9.22         92.14        48.38 o                         
  -6   4   7       1392.10       1290.83        67.64 o                         
  -4   4   7        147.16        198.11        42.60 o                         
  -2   4   7       4399.83       4924.41       108.00 o                         
   0   4   7       5009.23       5055.14       246.67 o                         
   2   4   7        356.21        283.94        57.48 o                         
   4   4   7        450.62        330.24        66.70 o                         
   6   4   7        138.94        193.73        65.80 o                         
   8   4   7       5266.63       5533.77       173.03 o                         
  10   4   7       1955.10       1769.49       137.66 o                         
 -15   5   7       2889.98       2630.09       175.63 o                         
 -13   5   7        111.77         39.01       138.60 o                         
 -11   5   7       4050.43       4634.53       154.05 o                         
  -9   5   7        958.53        988.57        90.54 o                         
  -7   5   7      24465.52      22807.44       261.44 o                         
  -5   5   7       2850.98       2201.66        94.22 o                         
  -3   5   7       6418.92       5896.54       128.98 o                         
  -1   5   7      51548.71      47313.41      1486.11 o                         
   1   5   7        252.09        448.83        44.57 o                         
   3   5   7      14252.80      14397.90       218.05 o                         
   5   5   7      14530.67      14523.36       241.82 o                         
   7   5   7        833.91        893.14        93.51 o                         
   9   5   7       4201.52       3911.12       177.10 o                         
  11   5   7       1534.14       1647.19       140.63 o                         
 -14   6   7       2538.44       2560.70       161.95 o                         
 -12   6   7        401.20        399.81       100.55 o                         
 -10   6   7        645.30        607.38        78.57 o                         
  -8   6   7        439.41        475.13        75.32 o                         
  -6   6   7       5481.59       5273.03       140.27 o                         
  -4   6   7      13093.00      12414.68       195.19 o                         
  -2   6   7       1088.48       1203.39        82.93 o                         
   0   6   7       1792.09       1778.99        63.96 o                         
   2   6   7      11655.30      12989.69       212.79 o                         
   4   6   7         14.20        -34.80        93.62 o                         
   6   6   7       3846.55       4217.63       159.46 o                         
   8   6   7        911.72       1111.20       107.43 o                         
  10   6   7       2377.60       2295.29       142.06 o                         
 -13   7   7        122.44        225.86        96.21 o                         
 -11   7   7       2166.17       2205.58       134.53 o                         
  -9   7   7        504.44        582.84        89.80 o                         
  -7   7   7       1125.80       1302.85        98.82 o                         
  -5   7   7       5803.62       5503.47       151.06 o                         
  -3   7   7       4654.59       4551.93       134.07 o                         
  -1   7   7        922.67        763.51        56.16 o                         
   1   7   7        201.28        289.00        89.32 o                         
   3   7   7       5162.19       5119.75       152.06 o                         
   5   7   7       2515.97       2497.91       127.93 o                         
   7   7   7       8125.16       8122.82       219.82 o                         
   9   7   7       2656.85       2918.14       159.19 o                         
 -12   8   7          8.98        -16.30       102.71 o                         
 -10   8   7        495.47        608.28        97.07 o                         
  -8   8   7       9638.69       9156.10       210.28 o                         
  -6   8   7        489.61        620.10        74.05 o                         
  -4   8   7       2436.20       2384.19       114.63 o                         
  -2   8   7        160.73         67.73        99.08 o                         
   0   8   7       9517.30       9645.33       704.40 o                         
   2   8   7        127.63         81.95        75.06 o                         
   4   8   7       2442.68       2635.06       133.00 o                         
   6   8   7       1693.73       1896.95       133.76 o                         
   8   8   7       5739.97       5676.22       200.63 o                         
 -11   9   7       6212.97       6337.34       206.92 o                         
  -9   9   7        527.01        579.91       102.00 o                         
  -7   9   7       7080.31       6883.47       195.91 o                         
  -5   9   7       2518.30       2134.95       125.41 o                         
  -3   9   7       1832.32       1490.04       105.08 o                         
  -1   9   7      15834.01      15214.57      1261.63 o                         
   1   9   7        869.18        981.93        69.33 o                         
   3   9   7       3069.04       3341.14       146.89 o                         
   5   9   7       8538.61       8450.05       220.39 o                         
   7   9   7         46.29         82.51       101.57 o                         
 -10  10   7        573.92        398.98       117.63 o                         
  -8  10   7        331.18        351.41        96.16 o                         
  -6  10   7       2711.08       2520.69       138.84 o                         
  -4  10   7         45.43         51.10       116.14 o                         
  -2  10   7       5603.16       5316.29       174.51 o                         
   0  10   7        508.85        458.92       100.13 o                         
   2  10   7       1382.85       1608.41       116.85 o                         
   4  10   7        312.72        422.20        90.78 o                         
   6  10   7        882.34        919.39       119.54 o                         
  -9  11   7        592.18        555.69       115.66 o                         
  -7  11   7       1085.08       1096.77       120.22 o                         
  -5  11   7       2379.04       2115.77       143.71 o                         
  -3  11   7       3694.61       3259.72       154.22 o                         
  -1  11   7       3830.99       3795.04       319.35 o                         
   1  11   7        459.31        500.20        69.78 o                         
   3  11   7       1104.41       1359.84       130.36 o                         
   5  11   7       3273.42       3518.56       171.50 o                         
  -8  12   7        972.81       1225.70       134.11 o                         
  -6  12   7        711.77        740.65       119.82 o                         
  -4  12   7       2982.38       2375.11       154.41 o                         
  -2  12   7        150.41        153.38        94.55 o                         
   0  12   7        419.06        513.62       156.76 o                         
   2  12   7          7.59        116.79       126.96 o                         
  -5  13   7       1716.02       1931.18       149.33 o                         
  -3  13   7         27.95        100.62        95.85 o                         
  -1  13   7        871.19        866.96        86.94 o                         
 -16   0   8      11551.95      12287.90       283.78 o                         
 -14   0   8       4673.95       5284.37       178.69 o                         
 -12   0   8      33278.04      32885.48       353.27 o                         
 -10   0   8        110.71        205.70        62.07 o                         
  -8   0   8      21347.65      19761.36       211.28 o                         
  -6   0   8     160809.16     144649.12       726.87 o                         
  -4   0   8     128010.85     122260.30       638.53 o                         
  -2   0   8       7477.74       6852.51       114.72 o                         
   0   0   8     143298.20     144520.12      7528.25 o                         
   2   0   8       1447.18       1432.54        75.94 o                         
   4   0   8       7120.88       6280.28       150.12 o                         
   6   0   8      41230.46      40165.05       385.51 o                         
   8   0   8       5837.30       5608.28       179.61 o                         
  10   0   8       1326.83       1201.01       121.53 o                         
 -15   1   8         66.83        111.96        81.77 o                         
 -13   1   8        170.82         53.19        84.28 o                         
 -11   1   8        495.19        525.20        50.79 o                         
  -9   1   8         18.98          7.19        48.06 o                         
  -7   1   8       2606.57       2847.29        65.40 o                         
  -5   1   8        146.88        113.50        29.71 o                         
  -3   1   8        612.11        661.82        36.52 o                         
  -1   1   8       9557.01      10007.28       458.85 o                         
   1   1   8      21105.11      22272.23      1234.59 o                         
   3   1   8         10.10         39.02        46.67 o                         
   5   1   8        883.34        905.82       106.40 o                         
   7   1   8        497.78        507.41        71.21 o                         
   9   1   8       1617.25       1551.13        86.59 o                         
  11   1   8         84.11         93.00       106.28 o                         
 -16   2   8       7953.93       7174.90       221.80 o                         
 -14   2   8       2620.32       2832.58       147.43 o                         
 -12   2   8       1685.00       1849.03       104.08 o                         
 -10   2   8      21436.34      21182.77       253.40 o                         
  -8   2   8      89962.13      85629.67       635.52 o                         
  -6   2   8      50573.04      55886.51       477.36 o                         
  -4   2   8       3204.14       2889.65        84.19 o                         
  -2   2   8         93.16        260.05        41.48 o                         
   0   2   8       2711.67       1961.85       171.04 o                         
   2   2   8      73822.23      73015.16       613.61 o                         
   4   2   8      10557.25       9595.32       181.44 o                         
   6   2   8       2017.08       2549.51       118.17 o                         
   8   2   8        603.42        694.85        93.78 o                         
  10   2   8       1740.57       1770.28       118.63 o                         
 -15   3   8       1624.76       1616.69       132.56 o                         
 -13   3   8        258.94        294.52        87.79 o                         
 -11   3   8        923.86       1020.66        87.68 o                         
  -9   3   8          7.30         43.22        78.65 o                         
  -7   3   8       1106.24        993.93        71.54 o                         
  -5   3   8      22720.58      23290.24       225.01 o                         
  -3   3   8        232.25         46.95        66.39 o                         
  -1   3   8         16.41        239.34        32.87 o                         
   1   3   8          2.62        204.28        61.30 o                         
   3   3   8       5213.06       5827.60       145.33 o                         
   5   3   8       5344.59       4727.30       145.11 o                         
   7   3   8       1006.19        909.05       101.86 o                         
   9   3   8       2333.38       1934.04       142.47 o                         
  11   3   8        265.84        333.91       109.89 o                         
 -16   4   8       5203.62       5217.18       210.92 o                         
 -14   4   8        927.85        972.99       123.98 o                         
 -12   4   8       2196.99       2309.70       121.28 o                         
 -10   4   8       2189.01       2126.44       104.59 o                         
  -8   4   8       1055.58       1102.12        71.35 o                         
  -6   4   8      33633.71      33440.24       345.56 o                         
  -4   4   8      72646.38      72939.28       562.18 o                         
  -2   4   8       3291.13       3323.25        96.14 o                         
   0   4   8       4525.21       4423.09       219.66 o                         
   2   4   8      13048.48      13836.29       203.66 o                         
   4   4   8       3746.40       3488.46       124.37 o                         
   6   4   8      12950.22      12021.36       223.81 o                         
   8   4   8        194.58        149.49        93.06 o                         
  10   4   8         89.36         50.82       144.82 o                         
 -15   5   8       4026.43       4100.90       189.27 o                         
 -13   5   8       2475.68       2995.75       155.30 o                         
 -11   5   8       4770.89       4520.90       157.67 o                         
  -9   5   8        409.33        541.58        73.03 o                         
  -7   5   8       2301.12       2185.98       101.15 o                         
  -5   5   8       1404.12       1354.54        80.42 o                         
  -3   5   8       1963.43       1915.17        86.82 o                         
  -1   5   8      16127.40      16440.57       222.06 o                         
   1   5   8        558.01        531.45        78.25 o                         
   3   5   8       1017.47        839.56        80.96 o                         
   5   5   8          8.25         68.77        71.88 o                         
   7   5   8       2987.38       2986.03       145.36 o                         
   9   5   8       9483.15       8825.37       237.52 o                         
 -14   6   8         28.93        256.95        99.39 o                         
 -12   6   8      10205.70      11643.06       256.98 o                         
 -10   6   8      20102.26      20242.86       296.83 o                         
  -8   6   8      74608.87      71304.33       616.51 o                         
  -6   6   8      10456.42      10626.86       192.14 o                         
  -4   6   8        276.04        250.51        61.99 o                         
  -2   6   8        328.42        432.60        71.81 o                         
   0   6   8      56962.84      57110.30      1192.18 o                         
   2   6   8      49108.68      50766.41       520.50 o                         
   4   6   8        410.09        459.95        80.64 o                         
   6   6   8        240.20        391.40        84.40 o                         
   8   6   8        350.51        374.73        98.62 o                         
  10   6   8       3280.75       2972.32       169.38 o                         
 -13   7   8        313.79        371.24       107.02 o                         
 -11   7   8        583.84        556.36       102.96 o                         
  -9   7   8        747.47        715.95        93.30 o                         
  -7   7   8         74.86         92.40       106.14 o                         
  -5   7   8         33.20         65.81        89.26 o                         
  -3   7   8       2807.86       2853.78       114.99 o                         
  -1   7   8       1074.24       1126.81        83.04 o                         
   1   7   8          8.73          4.42       131.07 o                         
   3   7   8        701.58        829.54        96.36 o                         
   5   7   8       4835.57       4781.07       170.56 o                         
   7   7   8       2290.58       2423.69       141.75 o                         
   9   7   8        168.67        181.53       110.71 o                         
 -12   8   8       2102.10       2504.51       156.65 o                         
 -10   8   8       2454.96       2481.13       148.27 o                         
  -8   8   8       8341.58       8492.82       203.48 o                         
  -6   8   8      17566.95      16732.11       266.21 o                         
  -4   8   8      56122.28      54788.18       560.31 o                         
  -2   8   8       7033.79       6746.76       172.24 o                         
   0   8   8        701.71        700.61        64.53 o                         
   2   8   8        227.88        366.78        79.95 o                         
   4   8   8       7924.78       7986.08       209.79 o                         
   6   8   8       7576.26       7478.67       216.27 o                         
   8   8   8       1856.71       1713.03       145.75 o                         
 -11   9   8       8976.18       8233.41       229.54 o                         
  -9   9   8       1314.86       1175.91       122.18 o                         
  -7   9   8         16.71       -121.22       131.89 o                         
  -5   9   8      10773.20       9801.61       224.40 o                         
  -3   9   8         19.30         94.39        75.24 o                         
  -1   9   8      12786.61      13242.03      1218.31 o                         
   1   9   8       5154.64       4981.77       628.18 o                         
   3   9   8        357.81        575.91        91.17 o                         
   5   9   8       1029.29       1185.25       115.53 o                         
   7   9   8        561.51        447.91       113.11 o                         
 -10  10   8       8073.38       7670.85       236.32 o                         
  -8  10   8       5186.06       5158.49       182.73 o                         
  -6  10   8       2568.75       2460.90       139.60 o                         
  -4  10   8         47.19        -35.17       128.01 o                         
  -2  10   8       1951.90       2002.99       123.58 o                         
   0  10   8       9829.29       9362.60       870.80 o                         
   2  10   8       9989.33      10977.55       246.09 o                         
   4  10   8        333.54        339.35       107.49 o                         
   6  10   8         23.75       -141.32       141.32 o                         
  -9  11   8        357.48        395.70       114.55 o                         
  -7  11   8       3127.80       2908.35       164.40 o                         
  -5  11   8        427.23        508.76       109.28 o                         
  -3  11   8       8850.57       8254.98       224.75 o                         
  -1  11   8         39.57         83.27        76.53 o                         
   1  11   8          4.18         50.12        88.90 o                         
   3  11   8       7855.26       8652.89       242.26 o                         
   5  11   8         52.34        -99.60       149.71 o                         
  -6  12   8       2129.65       2305.86       150.96 o                         
  -4  12   8      15048.58      14456.35       304.65 o                         
  -2  12   8       4046.72       3981.57       171.83 o                         
   0  12   8         72.15        226.23        69.80 o                         
   2  12   8       2521.02       2929.62       164.48 o                         
 -15   1   9       7583.55       7951.44       375.12 o                         
 -13   1   9        283.91        135.06        76.74 o                         
 -11   1   9       4401.32       4257.30       206.73 o                         
  -9   1   9       1852.74       2029.32        91.84 o                         
  -7   1   9       7498.16       7795.94       101.27 o                         
  -5   1   9       2733.81       2713.88        62.26 o                         
  -3   1   9        343.12        386.69        52.59 o                         
  -1   1   9       6848.65       6193.26       221.64 o                         
   1   1   9       7384.59       7960.61       344.67 o                         
   3   1   9      13716.52      12771.82       148.18 o                         
   5   1   9       5260.79       5256.86       167.99 o                         
   7   1   9       1178.74       1121.92        76.02 o                         
   9   1   9         46.70         61.58        75.15 o                         
 -16   2   9        120.04        320.96       109.00 o                         
 -14   2   9          9.85         90.66       105.73 o                         
 -12   2   9       1077.43        998.79        93.97 o                         
 -10   2   9        982.25       1005.28        85.20 o                         
  -8   2   9        684.77        650.11        66.18 o                         
  -6   2   9        631.95        699.45        55.39 o                         
  -4   2   9        281.88        407.12        49.25 o                         
  -2   2   9       2142.41       2487.64        84.37 o                         
   0   2   9       1949.95       2148.65        60.09 o                         
   2   2   9       2051.12       2113.35        93.71 o                         
   4   2   9          0.63         -6.44        95.70 o                         
   6   2   9       1480.59       1246.67       105.45 o                         
   8   2   9          2.73        -62.41       115.23 o                         
  10   2   9       1100.67        903.59       110.38 o                         
 -15   3   9       4221.70       4584.29       181.67 o                         
 -13   3   9       9983.02      10326.85       234.83 o                         
 -11   3   9      28329.48      28217.86       328.14 o                         
  -9   3   9        794.54        832.69        76.73 o                         
  -7   3   9      28356.91      29853.71       305.82 o                         
  -5   3   9       2023.82       1829.73        77.88 o                         
  -3   3   9      27683.43      31301.93       297.19 o                         
  -1   3   9      38146.37      38056.46       784.72 o                         
   1   3   9        963.40       1151.56        54.02 o                         
   3   3   9       8585.99       8871.95       179.93 o                         
   5   3   9        504.88        502.81        86.15 o                         
   7   3   9      10056.42       9480.27       224.21 o                         
   9   3   9       6242.42       6413.52       208.04 o                         
 -16   4   9        396.99        314.48       121.88 o                         
 -14   4   9          5.11          9.88       132.91 o                         
 -12   4   9        507.74        398.64        95.51 o                         
 -10   4   9         27.63          6.49        96.89 o                         
  -8   4   9        262.17        298.50        60.99 o                         
  -6   4   9        464.37        514.00        63.61 o                         
  -4   4   9       1963.06       2064.95        84.05 o                         
  -2   4   9       2326.72       2455.16        94.62 o                         
   0   4   9        332.14        297.92        43.70 o                         
   2   4   9         79.99         53.22        60.16 o                         
   4   4   9       2057.60       2113.33       107.72 o                         
   6   4   9       3905.00       3545.35       141.67 o                         
   8   4   9       4902.15       4892.97       173.38 o                         
  10   4   9        232.67        232.87       105.58 o                         
 -15   5   9       6652.56       6368.87       234.65 o                         
 -13   5   9       1669.94       1881.90       139.04 o                         
 -11   5   9      21337.42      20995.83       310.50 o                         
  -9   5   9       2508.07       2415.82       111.92 o                         
  -7   5   9        587.55        423.07        71.01 o                         
  -5   5   9      12324.83      13294.23       202.52 o                         
  -3   5   9       1370.83       1356.15        82.68 o                         
  -1   5   9      12649.49      11534.72       222.13 o                         
   1   5   9         98.39        160.05        62.59 o                         
   3   5   9       3644.79       3283.23       126.22 o                         
   5   5   9         59.73         49.33       120.83 o                         
   7   5   9       2794.78       3260.24       153.54 o                         
   9   5   9       2252.48       2098.49       149.41 o                         
 -14   6   9       2209.17       2048.43       156.52 o                         
 -12   6   9        268.98        174.00       112.32 o                         
 -10   6   9        304.11        435.61        83.16 o                         
  -8   6   9      14124.99      13543.14       229.98 o                         
  -6   6   9        704.56        814.92        79.16 o                         
  -4   6   9        547.33        533.80        72.22 o                         
  -2   6   9         24.44        139.89        66.90 o                         
   0   6   9         73.50         21.18        67.23 o                         
   2   6   9        485.33        591.82        86.74 o                         
   4   6   9          9.84        -96.31       112.94 o                         
   6   6   9        626.42        648.79        99.89 o                         
   8   6   9         56.87        -20.66       135.42 o                         
 -13   7   9       2016.53       2155.39       151.58 o                         
 -11   7   9        818.20        686.62       107.05 o                         
  -9   7   9         46.67        139.62        77.05 o                         
  -7   7   9       4752.33       5019.39       158.72 o                         
  -5   7   9        683.73        491.00        84.56 o                         
  -3   7   9       1767.87       1758.33       101.06 o                         
  -1   7   9       7669.62       7530.79       160.96 o                         
   1   7   9       5951.17       5956.77       393.62 o                         
   3   7   9       3224.08       3330.21       140.03 o                         
   5   7   9       1213.05        936.31       110.60 o                         
   7   7   9         57.53         82.57       134.57 o                         
 -12   8   9         41.09        -88.79       157.75 o                         
 -10   8   9       2965.61       3133.51       154.57 o                         
  -8   8   9       1562.80       1644.36       119.57 o                         
  -6   8   9       1980.70       1821.78       114.02 o                         
  -4   8   9      11437.55      11547.92       221.33 o                         
  -2   8   9        622.33        679.24        83.33 o                         
   0   8   9       3429.25       3438.63       471.19 o                         
   2   8   9       2082.87       2262.52       127.20 o                         
   4   8   9        651.45        691.71       106.55 o                         
   6   8   9       2526.33       2501.97       142.51 o                         
 -11   9   9       4614.59       4113.45       183.68 o                         
  -9   9   9        269.65        470.85        86.01 o                         
  -7   9   9         47.51         75.91        83.18 o                         
  -5   9   9       8843.84       8048.92       203.88 o                         
  -3   9   9        532.86        629.20        89.82 o                         
  -1   9   9       2717.28       2717.12       146.26 o                         
   1   9   9       1197.57       1230.74       127.43 o                         
   3   9   9        213.78        332.93       101.98 o                         
   5   9   9       2928.15       3093.05       159.26 o                         
 -10  10   9       1356.31       1271.82       141.39 o                         
  -8  10   9        128.01        118.87       147.60 o                         
  -6  10   9       2252.54       2527.53       137.89 o                         
  -4  10   9        183.67        123.09        88.28 o                         
  -2  10   9       6086.00       5269.41       181.87 o                         
   0  10   9        715.34        776.45        99.76 o                         
   2  10   9       1104.32       1138.48       120.95 o                         
   4  10   9       1514.07       1637.43       132.92 o                         
  -9  11   9       1784.25       1924.69       150.17 o                         
  -7  11   9        532.50        565.05       111.47 o                         
  -5  11   9       4134.66       4069.79       176.97 o                         
  -3  11   9        795.94        940.98       103.55 o                         
  -1  11   9       1361.37       1586.10       148.25 o                         
   1  11   9        640.38        868.63        81.99 o                         
   3  11   9       1442.66       1765.32       139.01 o                         
  -6  12   9        753.47        614.82       127.80 o                         
  -4  12   9       2161.18       1796.40       147.98 o                         
  -2  12   9        587.19        464.58       111.76 o                         
   0  12   9         85.36         48.63       105.58 o                         
 -16   0  10         48.82         34.09       151.18 o                         
 -14   0  10        117.16        273.88        89.41 o                         
 -12   0  10      18593.55      17812.10       269.45 o                         
 -10   0  10      12368.82      13167.35       209.69 o                         
  -8   0  10      49945.70      48700.56       432.64 o                         
  -6   0  10      12498.66      11767.51       169.01 o                         
  -4   0  10      14725.17      14414.93       183.68 o                         
  -2   0  10      10578.68      11644.27       175.27 o                         
   0   0  10      29104.64      30638.44      1781.83 o                         
   2   0  10      77429.75      73749.29       685.03 o                         
   4   0  10      24119.27      23958.07       301.61 o                         
   6   0  10      48052.98      45705.97       445.92 o                         
   8   0  10      16043.87      15633.88       294.34 o                         
  10   0  10        129.04        382.19       110.42 o                         
 -15   1  10        160.43         94.05        83.57 o                         
 -13   1  10         45.25         10.48        88.94 o                         
 -11   1  10       1366.48       1281.22        68.50 o                         
  -9   1  10          5.18        -62.44        62.44 o                         
  -7   1  10       1378.35       1395.67        54.71 o                         
  -5   1  10       9315.89       9954.37       113.46 o                         
  -3   1  10       9144.95       9469.82       504.12 o                         
  -1   1  10        812.61        809.45        34.76 o                         
   1   1  10        526.22        690.33        79.37 o                         
   3   1  10         15.85         71.32        70.09 o                         
   5   1  10       1123.24       1151.71        72.74 o                         
   7   1  10        655.48        717.51        71.67 o                         
   9   1  10        195.66         47.55       107.52 o                         
 -16   2  10       1068.81       1115.26       126.17 o                         
 -14   2  10      11111.42      11045.97       247.15 o                         
 -12   2  10      22313.91      22639.95       304.57 o                         
 -10   2  10       2892.51       3164.90       116.29 o                         
  -8   2  10         66.74        178.16        54.23 o                         
  -6   2  10       3680.42       3907.43       108.73 o                         
  -4   2  10       3364.44       3427.89       102.53 o                         
  -2   2  10      26877.34      28479.57       293.52 o                         
   0   2  10       3793.94       3964.37        83.47 o                         
   2   2  10        577.56        503.40        71.51 o                         
   4   2  10       3361.12       3125.83       128.18 o                         
   6   2  10        141.73        176.30        88.79 o                         
   8   2  10      11296.25      11548.43       254.26 o                         
  10   2  10      12031.48      11789.08       281.96 o                         
 -15   3  10        480.44        446.23       114.92 o                         
 -13   3  10        375.97        341.63        90.16 o                         
 -11   3  10        809.87        816.56        88.16 o                         
  -9   3  10       1651.85       1359.05        91.48 o                         
  -7   3  10         70.82        130.55        53.64 o                         
  -5   3  10       1995.08       2186.41        91.35 o                         
  -3   3  10       1089.06       1380.06        77.09 o                         
  -1   3  10       1790.83       1953.12       154.62 o                         
   1   3  10       6959.25       7095.69       463.22 o                         
   3   3  10        322.79        368.02        78.96 o                         
   5   3  10       3376.85       3195.40       138.94 o                         
   7   3  10        323.20        347.35        88.63 o                         
   9   3  10       3106.52       2764.30       156.11 o                         
 -14   4  10       9410.18       9303.05       240.22 o                         
 -12   4  10      21951.94      21793.15       315.92 o                         
 -10   4  10       3720.07       4167.49       137.99 o                         
  -8   4  10      10712.13      10281.10       184.95 o                         
  -6   4  10        640.66        534.63        68.31 o                         
  -4   4  10       1915.14       2213.91        92.12 o                         
  -2   4  10      24438.43      24888.01       268.09 o                         
   0   4  10       9797.99       9408.84       295.70 o                         
   2   4  10      31489.79      30785.77       330.06 o                         
   4   4  10       1185.16       1274.34        97.82 o                         
   6   4  10      11177.22      11155.82       234.43 o                         
   8   4  10      12575.88      11605.37       260.64 o                         
 -15   5  10       1840.07       1708.67       149.40 o                         
 -13   5  10       4076.14       4366.63       176.91 o                         
 -11   5  10       3908.18       3730.09       155.26 o                         
  -9   5  10        318.71        323.91        79.52 o                         
  -7   5  10       4809.58       5000.94       144.64 o                         
  -5   5  10       8315.89       8688.97       174.80 o                         
  -3   5  10       2895.86       2976.65       112.75 o                         
  -1   5  10       1144.62       1019.47        64.76 o                         
   1   5  10        108.28         72.37        54.34 o                         
   3   5  10       2015.37       1834.37       113.30 o                         
   5   5  10       8056.36       8525.48       214.02 o                         
   7   5  10        141.18       -146.78       146.78 o                         
   9   5  10         14.05         44.67        93.11 o                         
 -14   6  10      20516.78      21853.82       380.34 o                         
 -12   6  10      16652.05      18467.83       323.56 o                         
 -10   6  10       1166.78       1212.18       103.27 o                         
  -8   6  10         96.67        126.73        71.42 o                         
  -6   6  10         85.08        -26.60       100.84 o                         
  -4   6  10      15270.89      15057.66       235.29 o                         
  -2   6  10      30541.25      29857.95       327.65 o                         
   0   6  10       1188.93       1067.80        80.40 o                         
   2   6  10         56.88        249.87        76.40 o                         
   4   6  10        190.97        180.35        83.49 o                         
   6   6  10       6267.30       6578.04       202.94 o                         
   8   6  10       5411.81       6166.40       206.30 o                         
 -13   7  10        414.11        346.39       109.67 o                         
 -11   7  10       1107.83        968.56       127.93 o                         
  -9   7  10       3961.19       4083.59       153.23 o                         
  -7   7  10        520.57        476.36        85.11 o                         
  -5   7  10       4318.58       4189.04       142.21 o                         
  -3   7  10        644.65        645.45        84.10 o                         
  -1   7  10       2055.89       2040.61        78.86 o                         
   1   7  10       6786.49       6994.92       130.55 o                         
   3   7  10        393.55        538.33        96.49 o                         
   5   7  10        329.93        321.67       104.08 o                         
   7   7  10        904.85        791.12       124.71 o                         
 -12   8  10       2830.65       3011.98       166.94 o                         
 -10   8  10       8867.85      10015.02       247.45 o                         
  -8   8  10      10956.40      11035.39       241.38 o                         
  -6   8  10       5051.14       5279.89       169.36 o                         
  -4   8  10         56.77         82.69        71.86 o                         
  -2   8  10       1419.77       1471.66       107.46 o                         
   0   8  10       3395.09       3321.69       400.80 o                         
   2   8  10      23292.25      24509.00       347.57 o                         
   4   8  10      10298.65      10843.82       248.94 o                         
   6   8  10       4141.75       4018.13       186.56 o                         
 -11   9  10       1374.61       1313.34       138.83 o                         
  -9   9  10         76.63        117.33       143.70 o                         
  -7   9  10       1094.61       1185.03       111.48 o                         
  -5   9  10       6631.73       6639.84       192.64 o                         
  -3   9  10        717.31        690.82        97.32 o                         
  -1   9  10        360.80        459.51        66.79 o                         
   1   9  10       1035.52        933.59       219.72 o                         
   3   9  10        357.81        118.01       142.51 o                         
   5   9  10          2.49        -74.01       139.06 o                         
 -10  10  10        857.36        705.17       125.51 o                         
  -8  10  10        826.84        691.79       116.66 o                         
  -6  10  10        280.39        323.92        93.59 o                         
  -4  10  10       1180.22       1200.12       118.59 o                         
  -2  10  10       5433.04       5701.40       191.68 o                         
   0  10  10         61.53         39.01        92.96 o                         
   2  10  10        138.99        121.73        97.03 o                         
   4  10  10       7030.00       6719.08       212.14 o                         
  -9  11  10       2499.55       2598.21       159.98 o                         
  -7  11  10       5215.54       4758.18       200.24 o                         
  -5  11  10       1936.95       1920.99       136.88 o                         
  -3  11  10        271.04        114.02       149.84 o                         
  -1  11  10       5314.23       5421.20       433.00 o                         
   1  11  10         39.42         48.41        97.58 o                         
  -6  12  10       4040.52       4175.65       196.52 o                         
  -4  12  10       1260.37       1173.86       128.93 o                         
  -2  12  10       1722.10       1488.31       139.83 o                         
 -15   1  11       1358.32       1572.47       129.49 o                         
 -13   1  11       1761.87       1782.30        83.26 o                         
 -11   1  11      15019.10      14519.93       321.84 o                         
  -9   1  11        899.82       1015.39        60.08 o                         
  -7   1  11        100.90         79.51        50.21 o                         
  -5   1  11       9113.64       8217.91       111.44 o                         
  -3   1  11       1637.54       1613.64        59.30 o                         
  -1   1  11      27196.20      26704.95       974.75 o                         
   1   1  11        313.84        456.46        37.10 o                         
   3   1  11       6247.86       5973.69       259.39 o                         
   5   1  11        182.27        138.46        57.74 o                         
   7   1  11       1742.94       1581.06        90.27 o                         
   9   1  11       6101.34       5701.21       147.06 o                         
 -16   2  11         90.69        -67.64       163.37 o                         
 -14   2  11        111.12         28.37       151.03 o                         
 -12   2  11         46.93         38.28       100.71 o                         
 -10   2  11         93.27         82.73        89.77 o                         
  -8   2  11        798.36        712.47        71.68 o                         
  -6   2  11        942.23       1043.09        73.55 o                         
  -4   2  11        921.23       1068.07        73.05 o                         
  -2   2  11          0.32         47.54        79.24 o                         
   0   2  11        794.57        957.73        69.27 o                         
   2   2  11        424.73        381.20        73.72 o                         
   4   2  11         78.61        206.16        68.72 o                         
   6   2  11        682.49        543.47        99.95 o                         
   8   2  11        490.08        204.94       109.40 o                         
 -15   3  11      18240.04      17927.69       337.46 o                         
 -13   3  11        191.32        137.15        92.34 o                         
 -11   3  11      14406.74      13915.09       244.58 o                         
  -9   3  11        149.41        145.99        61.54 o                         
  -7   3  11      47916.00      47989.80       467.98 o                         
  -5   3  11       7992.01       8292.93       163.34 o                         
  -3   3  11       5940.83       6072.69       144.99 o                         
  -1   3  11      59817.66      59362.28       712.73 o                         
   1   3  11       3632.03       3536.83        87.95 o                         
   3   3  11      12225.45      12144.30       226.05 o                         
   5   3  11      16298.59      15874.43       276.28 o                         
   7   3  11        128.72        218.10        91.57 o                         
   9   3  11       9649.00       9378.71       259.89 o                         
 -14   4  11         14.21        112.70       134.75 o                         
 -12   4  11       4595.59       4371.74       162.29 o                         
 -10   4  11         10.51         14.22       102.06 o                         
  -8   4  11       1550.62       1487.15        89.71 o                         
  -6   4  11       5116.53       5246.72       136.15 o                         
  -4   4  11        466.08        416.14        70.35 o                         
  -2   4  11        536.34        779.18        73.89 o                         
   0   4  11        146.63        198.09        46.72 o                         
   2   4  11       4282.55       4182.23       139.83 o                         
   4   4  11        871.51        862.43        94.06 o                         
   6   4  11         37.62         61.79        80.41 o                         
   8   4  11         74.34          0.00       140.57 o                         
 -15   5  11       5374.89       5011.70       211.41 o                         
 -13   5  11        547.32        895.43       103.34 o                         
 -11   5  11       5847.97       5557.80       178.30 o                         
  -9   5  11        280.85        360.18        81.17 o                         
  -7   5  11        195.78        165.71        71.34 o                         
  -5   5  11      22720.03      21742.87       279.83 o                         
  -3   5  11      10226.16       9940.79       189.89 o                         
  -1   5  11       1877.11       1826.22        69.89 o                         
   1   5  11       3421.55       3414.44        93.23 o                         
   3   5  11       8647.06       8521.28       201.88 o                         
   5   5  11        551.52        605.49       106.93 o                         
   7   5  11       3996.44       3687.20       170.20 o                         
 -14   6  11         23.70        129.89       149.83 o                         
 -12   6  11       6315.98       6329.25       210.14 o                         
 -10   6  11        452.85        495.77        88.46 o                         
  -8   6  11        752.68        672.33        92.79 o                         
  -6   6  11       1969.50       2082.50       108.13 o                         
  -4   6  11       2804.02       2862.77       121.95 o                         
  -2   6  11        295.66        319.61        77.81 o                         
   0   6  11        874.80        964.59       108.37 o                         
   2   6  11         12.08        -99.21       109.06 o                         
   4   6  11        311.86        215.06        96.31 o                         
   6   6  11       1837.08       1806.48       139.45 o                         
 -13   7  11         47.24         92.43       110.22 o                         
 -11   7  11       2495.28       2491.16       143.70 o                         
  -9   7  11        166.40        346.41        93.58 o                         
  -7   7  11        358.20        375.56        85.63 o                         
  -5   7  11       1536.81       1661.04       109.96 o                         
  -3   7  11        115.38        267.63        68.18 o                         
  -1   7  11      18773.20      17660.94       666.21 o                         
   1   7  11        132.38         98.89       104.31 o                         
   3   7  11        156.87        258.86        85.81 o                         
   5   7  11       1734.79       1789.74       124.46 o                         
   7   7  11        265.63         78.20       152.77 o                         
 -12   8  11        155.52        201.19        98.39 o                         
 -10   8  11        543.69        546.82       112.55 o                         
  -8   8  11       2864.02       2846.33       147.46 o                         
  -6   8  11        833.83        903.88       108.63 o                         
  -4   8  11       8546.00       8513.76       209.57 o                         
  -2   8  11         64.17        109.84        74.86 o                         
   0   8  11          1.99         65.86        68.23 o                         
   2   8  11       9440.88      10264.88       245.84 o                         
   4   8  11         38.14         40.52       130.54 o                         
   6   8  11       4286.08       4455.60       191.03 o                         
 -11   9  11        896.69        905.67       129.23 o                         
  -9   9  11       3508.68       3286.85       159.42 o                         
  -7   9  11        996.09       1030.73       112.34 o                         
  -5   9  11       1123.01       1011.46       111.30 o                         
  -3   9  11       5812.61       5674.40       185.61 o                         
  -1   9  11        388.92        533.86       114.89 o                         
   1   9  11       6830.07       6778.47       647.31 o                         
   3   9  11        386.79        586.01       106.10 o                         
   5   9  11       1002.82       1088.16       130.66 o                         
 -10  10  11        225.67        311.04       112.68 o                         
  -8  10  11       7618.39       6930.77       217.48 o                         
  -6  10  11       1008.91       1032.46       114.69 o                         
  -4  10  11        205.09        237.33        95.37 o                         
  -2  10  11        823.99        933.72       113.84 o                         
   0  10  11        106.08        245.93        68.43 o                         
   2  10  11         65.11          0.00        96.66 o                         
  -7  11  11       2145.20       2131.09       155.33 o                         
  -5  11  11       1817.37       1687.11       144.35 o                         
  -3  11  11       2485.48       2532.64       148.50 o                         
  -1  11  11       2925.28       2723.71       205.84 o                         
   1  11  11       3308.21       3227.19       411.57 o                         
 -16   0  12        882.58        801.11       131.93 o                         
 -14   0  12      17753.50      18457.86       322.50 o                         
 -12   0  12      21171.42      21876.29       314.26 o                         
 -10   0  12      15733.23      15036.20       240.53 o                         
  -8   0  12      48661.58      45665.47       457.83 o                         
  -6   0  12      46015.43      46834.13       448.60 o                         
  -4   0  12      16138.46      16700.77       223.75 o                         
  -2   0  12      55791.49      58630.67       529.40 o                         
   0   0  12      21436.56      22207.84      1675.50 o                         
   2   0  12      32880.05      32519.78       357.07 o                         
   4   0  12       3578.79       3692.93       144.11 o                         
   6   0  12       4335.60       3299.12       154.79 o                         
   8   0  12      10853.17      10378.85       263.03 o                         
 -15   1  12        690.02        631.55        88.05 o                         
 -13   1  12        538.94        573.81        92.23 o                         
 -11   1  12        844.43        745.79        65.01 o                         
  -9   1  12       4118.96       4133.44       212.85 o                         
  -7   1  12       9448.41       9674.26       129.17 o                         
  -5   1  12        629.26        657.50        61.17 o                         
  -3   1  12         18.18        118.36        83.57 o                         
  -1   1  12        398.23        400.83       145.92 o                         
   1   1  12       2534.82       2698.50        79.40 o                         
   3   1  12         30.33        -13.79       110.19 o                         
   5   1  12         58.69         37.57        80.65 o                         
   7   1  12          4.92         69.69        80.27 o                         
 -16   2  12       8958.49       8824.32       246.52 o                         
 -14   2  12       4242.88       4275.95       176.27 o                         
 -12   2  12       4392.86       4494.05       156.45 o                         
 -10   2  12        617.92        749.59        85.07 o                         
  -8   2  12      32414.33      32495.49       326.15 o                         
  -6   2  12      89401.27      89489.50       723.98 o                         
  -4   2  12      14736.77      15479.20       220.33 o                         
  -2   2  12       6925.72       7758.57       168.01 o                         
   0   2  12         69.93         75.89        89.02 o                         
   2   2  12        879.78        752.42        85.97 o                         
   4   2  12      11197.28      10594.41       223.65 o                         
   6   2  12       8395.72       7509.10       208.90 o                         
   8   2  12       4690.26       4665.70       192.04 o                         
 -15   3  12        163.67        -44.01       166.84 o                         
 -13   3  12       2202.01       2179.07       139.57 o                         
 -11   3  12        473.81        280.30        95.16 o                         
  -9   3  12          6.45         20.41        90.50 o                         
  -7   3  12        264.68        262.59        69.84 o                         
  -5   3  12          0.95         23.70        62.57 o                         
  -3   3  12       6073.40       6430.77       155.29 o                         
  -1   3  12       2130.21       2396.15        76.60 o                         
   1   3  12      10805.39      11468.92       774.39 o                         
   3   3  12         83.22         32.46       106.40 o                         
   5   3  12        668.36        601.39        99.81 o                         
   7   3  12        838.61        937.70       105.39 o                         
 -14   4  12       8214.89       8557.51       245.24 o                         
 -12   4  12       7240.65       7351.29       202.04 o                         
 -10   4  12        464.80        594.35        83.10 o                         
  -8   4  12       2767.97       2597.60       115.65 o                         
  -6   4  12      36385.37      36910.37       380.02 o                         
  -4   4  12       7660.58       7041.25       158.02 o                         
  -2   4  12       5977.21       5321.46       148.19 o                         
   0   4  12       1939.35       1904.08       166.46 o                         
   2   4  12       6252.88       5883.30       169.41 o                         
   4   4  12       3232.59       3269.95       143.52 o                         
   6   4  12         90.91         46.74       118.60 o                         
 -15   5  12        866.95        889.63       132.87 o                         
 -13   5  12         15.52         42.87       150.06 o                         
 -11   5  12          8.78          0.00       126.77 o                         
  -9   5  12        520.83        453.51        87.16 o                         
  -7   5  12       1235.40       1245.91        97.53 o                         
  -5   5  12        262.54        216.85        79.14 o                         
  -3   5  12        197.49        242.79        71.48 o                         
  -1   5  12        903.96        815.67       107.72 o                         
   1   5  12      18773.72      17414.55       196.78 o                         
   3   5  12        382.98        463.29        95.36 o                         
   5   5  12        861.12        930.79       114.48 o                         
   7   5  12         61.71        198.16        99.08 o                         
 -14   6  12        324.89        252.06       113.87 o                         
 -12   6  12        271.58        499.22       101.22 o                         
 -10   6  12        863.47       1142.33       109.02 o                         
  -8   6  12      43824.50      41942.29       428.36 o                         
  -6   6  12      42068.95      42758.45       420.81 o                         
  -4   6  12       9941.03      10070.89       211.86 o                         
  -2   6  12         94.18         -7.68       114.16 o                         
   0   6  12         81.41         -6.07        79.72 o                         
   2   6  12       3395.53       3298.33       148.37 o                         
   4   6  12      12432.65      11812.56       261.71 o                         
   6   6  12       5440.32       5674.81       197.41 o                         
 -13   7  12        140.79        176.65       114.48 o                         
 -11   7  12        346.24        417.37       106.41 o                         
  -9   7  12       1147.75       1167.74       116.68 o                         
  -7   7  12        121.42         60.49       125.51 o                         
  -5   7  12        186.04        294.56        86.13 o                         
  -3   7  12       1295.62       1399.90       107.77 o                         
  -1   7  12       3028.96       3022.36       136.33 o                         
   1   7  12       8805.16       8903.30       155.79 o                         
   3   7  12        910.67        860.57       117.08 o                         
   5   7  12        189.38        290.02        95.77 o                         
 -12   8  12      13185.29      13375.85       304.16 o                         
 -10   8  12       4601.80       4912.14       195.07 o                         
  -8   8  12        435.36        474.60       103.38 o                         
  -6   8  12       1746.13       1834.17       128.89 o                         
  -4   8  12       3960.08       3693.75       153.57 o                         
  -2   8  12       3003.56       2962.11       145.85 o                         
   0   8  12      21932.10      22698.10      1304.67 o                         
   2   8  12       5511.04       5932.62       200.20 o                         
   4   8  12       2916.59       3064.96       164.27 o                         
 -11   9  12         40.07          0.00       146.95 o                         
  -9   9  12       2554.18       2531.02       151.48 o                         
  -7   9  12        166.25        180.79        90.39 o                         
  -5   9  12       1350.56       1432.73       120.80 o                         
  -3   9  12        861.37        793.98       107.80 o                         
  -1   9  12        218.30        310.80        71.58 o                         
   1   9  12        204.18        193.93        68.91 o                         
   3   9  12       5321.61       5848.47       200.14 o                         
  -8  10  12      11934.82      11297.00       272.28 o                         
  -6  10  12       5455.98       5433.20       195.99 o                         
  -4  10  12       3801.87       3865.35       177.64 o                         
  -2  10  12         33.14        103.14       127.99 o                         
   0  10  12       4084.99       4104.51       390.47 o                         
   2  10  12         29.32         43.67       103.00 o                         
  -7  11  12        773.23        648.45       121.72 o                         
  -5  11  12       4074.79       3561.87       171.88 o                         
  -3  11  12          2.96         11.09       136.28 o                         
  -1  11  12       9179.65       9439.36       641.68 o                         
 -15   1  13       6480.54       6765.56       158.22 o                         
 -13   1  13         42.16         58.06       138.72 o                         
 -11   1  13       1094.80       1177.71        74.69 o                         
  -9   1  13         76.50         22.67        68.93 o                         
  -7   1  13        296.52        286.20        85.65 o                         
  -5   1  13       7107.28       6951.25       113.80 o                         
  -3   1  13       7445.49       7812.15       256.36 o                         
  -1   1  13      15042.45      14772.98       386.97 o                         
   1   1  13       3129.82       3468.32       116.77 o                         
   3   1  13       1397.56       1400.13       150.18 o                         
   5   1  13         47.08        129.01        82.14 o                         
   7   1  13        273.10        386.33       229.54 o                         
 -14   2  13        223.60        161.12        98.15 o                         
 -12   2  13         95.47         37.98        84.92 o                         
 -10   2  13        671.44        584.84        80.98 o                         
  -8   2  13        597.31        634.58        78.71 o                         
  -6   2  13        112.88        138.20        63.61 o                         
  -4   2  13        996.41       1111.39        85.07 o                         
  -2   2  13        170.32        229.41        67.01 o                         
   0   2  13        105.64        122.76        49.05 o                         
   2   2  13         33.13        -31.64       106.71 o                         
   4   2  13        954.10        817.97       104.44 o                         
   6   2  13        902.28       1030.46       108.99 o                         
 -15   3  13      15335.26      15531.40       325.33 o                         
 -13   3  13        425.28        118.31       150.81 o                         
 -11   3  13      31570.76      32325.69       386.88 o                         
  -9   3  13       2333.14       2740.92       123.83 o                         
  -7   3  13        897.10        809.39        85.85 o                         
  -5   3  13      20786.73      21832.46       281.52 o                         
  -3   3  13       4261.24       4471.96       144.94 o                         
  -1   3  13      15815.62      16221.70       177.40 o                         
   1   3  13       1019.46        980.17        95.12 o                         
   3   3  13       2576.36       2502.24       131.07 o                         
   5   3  13       5371.10       4947.45       177.32 o                         
   7   3  13        367.75        379.02       112.28 o                         
 -14   4  13        312.59        258.94        99.77 o                         
 -12   4  13        107.74        -46.24       118.06 o                         
 -10   4  13       2727.61       2834.48       133.97 o                         
  -8   4  13        448.90        509.47        79.86 o                         
  -6   4  13       3982.78       4041.49       136.04 o                         
  -4   4  13         16.17         26.24        87.50 o                         
  -2   4  13         89.34        171.93        69.38 o                         
   0   4  13       4462.20       4592.95       108.35 o                         
   2   4  13         48.50        -16.55       119.34 o                         
   4   4  13        106.26        187.17        82.41 o                         
   6   4  13         11.22       -137.81       137.81 o                         
 -13   5  13       2776.39       2777.31       159.58 o                         
 -11   5  13       1312.20       1473.82       125.10 o                         
  -9   5  13       1548.13       1617.65       113.94 o                         
  -7   5  13       5350.57       5422.36       168.45 o                         
  -5   5  13       1010.60        770.75        99.67 o                         
  -3   5  13        735.97        621.56        89.71 o                         
  -1   5  13      14168.16      13996.52       309.12 o                         
   1   5  13        161.96        296.90        82.48 o                         
   3   5  13       2596.33       2522.21       147.10 o                         
   5   5  13        671.89        772.66       114.79 o                         
 -14   6  13        220.23        360.11       112.70 o                         
 -12   6  13        907.21        724.45       122.25 o                         
 -10   6  13        157.36        161.31        99.07 o                         
  -8   6  13       5726.99       5696.07       179.22 o                         
  -6   6  13        206.36        171.32        79.31 o                         
  -4   6  13       2276.81       2464.83       128.63 o                         
  -2   6  13       1088.20        902.95       104.62 o                         
   0   6  13       2433.43       2300.70       192.55 o                         
   2   6  13       1765.31       1731.92       122.43 o                         
   4   6  13        935.58        983.55       115.68 o                         
 -13   7  13        742.75        666.40       131.12 o                         
 -11   7  13        260.33        243.35       108.84 o                         
  -9   7  13        213.33        327.37        94.36 o                         
  -7   7  13       1714.71       1470.94       122.18 o                         
  -5   7  13       3767.52       4118.73       160.90 o                         
  -3   7  13        919.90       1017.99       110.60 o                         
  -1   7  13       1903.09       2017.09       120.97 o                         
   1   7  13        196.43         88.55        69.46 o                         
   3   7  13        192.11        263.44        95.86 o                         
   5   7  13        411.03        347.15       110.00 o                         
 -12   8  13       1566.93       1550.49       153.21 o                         
 -10   8  13       1724.64       1845.74       150.70 o                         
  -8   8  13       4628.85       5001.57       187.76 o                         
  -6   8  13        449.34        462.60       106.53 o                         
  -4   8  13        253.25         84.32       126.74 o                         
  -2   8  13         10.63        114.25       123.40 o                         
   0   8  13        333.51        291.48       118.60 o                         
   2   8  13       2650.58       2764.34       165.30 o                         
  -9   9  13         51.47        -64.56       151.40 o                         
  -7   9  13       1550.97       1518.81       137.17 o                         
  -5   9  13        387.95        556.59       107.58 o                         
  -3   9  13       3395.11       3162.82       158.13 o                         
  -1   9  13        642.70        641.85       101.49 o                         
   1   9  13         48.37        152.29        79.95 o                         
  -8  10  13         92.02         66.50       138.45 o                         
  -6  10  13       4001.73       3516.05       178.06 o                         
  -4  10  13       3379.33       2981.25       159.60 o                         
  -2  10  13          7.08       -139.95       139.95 o                         
   0  10  13       3353.16       3243.93       150.67 o                         
 -14   0  14       8441.66       7985.81       237.19 o                         
 -12   0  14       6409.25       6205.16       191.15 o                         
 -10   0  14      15466.85      15474.16       263.42 o                         
  -8   0  14       8336.55       8300.56       183.34 o                         
  -6   0  14      19050.19      19602.24       266.57 o                         
  -4   0  14      32135.93      31362.70       335.39 o                         
  -2   0  14      14961.74      17604.10       269.22 o                         
   0   0  14      36229.81      37280.61      2629.94 o                         
   2   0  14       4265.97       4670.58       161.31 o                         
   4   0  14      16376.06      16299.39       292.93 o                         
   6   0  14      12689.62      13771.19       292.14 o                         
 -15   1  14        118.42        -67.78       109.60 o                         
 -13   1  14       1940.66       1908.40       110.47 o                         
 -11   1  14       2848.46       2791.77        97.00 o                         
  -9   1  14        269.19        209.39        67.03 o                         
  -7   1  14       1443.05       1622.35        71.43 o                         
  -5   1  14         27.94        -35.48        74.70 o                         
  -3   1  14        181.93        170.81        53.47 o                         
  -1   1  14        430.58        423.58        44.24 o                         
   1   1  14       1159.24       1257.53        54.27 o                         
   3   1  14        204.43        278.32       135.05 o                         
   5   1  14       5121.13       5048.18       132.47 o                         
 -14   2  14       6921.42       6586.77       215.20 o                         
 -12   2  14        814.23        837.83       104.32 o                         
 -10   2  14      11620.06      11988.71       235.67 o                         
  -8   2  14       5630.71       5928.13       164.01 o                         
  -6   2  14        846.19        834.86        91.51 o                         
  -4   2  14        407.04        187.99        76.36 o                         
  -2   2  14        191.97        129.64        76.39 o                         
   0   2  14      36359.02      37043.39      2125.50 o                         
   2   2  14      16864.25      17910.36       292.24 o                         
   4   2  14       1550.05       1181.98       119.95 o                         
   6   2  14       1867.53       2234.92       141.83 o                         
 -15   3  14        139.41       -169.28       169.28 o                         
 -13   3  14        734.13        848.72       110.20 o                         
 -11   3  14       2089.35       2015.20       129.41 o                         
  -9   3  14          5.73         31.56       110.48 o                         
  -7   3  14       3826.72       3664.86       139.05 o                         
  -5   3  14       2577.49       2816.38       125.78 o                         
  -3   3  14       2362.36       2735.90       122.18 o                         
  -1   3  14        248.84        343.77        62.60 o                         
   1   3  14          1.39        101.87       113.00 o                         
   3   3  14       1843.59       1892.02       123.29 o                         
   5   3  14       1067.12       1106.26       125.93 o                         
 -14   4  14        839.17        937.90       121.72 o                         
 -12   4  14        191.16        232.71        95.01 o                         
 -10   4  14      22504.32      22704.95       328.69 o                         
  -8   4  14       5075.90       5248.47       160.25 o                         
  -6   4  14        656.40        732.92        86.77 o                         
  -4   4  14       2724.96       2920.31       122.51 o                         
  -2   4  14        477.44        447.31        90.55 o                         
   0   4  14      15093.52      14202.60       730.17 o                         
   2   4  14        279.07        341.25        86.05 o                         
   4   4  14         57.22          0.00       129.07 o                         
 -13   5  14        228.82        320.15       109.67 o                         
 -11   5  14        244.86        267.57        98.80 o                         
  -9   5  14       1866.23       1895.17       129.35 o                         
  -7   5  14        153.58        278.22        81.96 o                         
  -5   5  14       5558.45       5431.97       176.33 o                         
  -3   5  14       7377.32       7011.04       187.98 o                         
  -1   5  14       2404.23       2529.90       209.33 o                         
   1   5  14        459.43        503.60        69.27 o                         
   3   5  14        156.85         39.25        95.63 o                         
   5   5  14        148.95        132.85        96.83 o                         
 -12   6  14       2648.46       2702.07       157.06 o                         
 -10   6  14      14605.26      15353.93       298.21 o                         
  -8   6  14       4561.19       4982.50       181.21 o                         
  -6   6  14         74.73         13.13        79.15 o                         
  -4   6  14        456.56        550.58        90.83 o                         
  -2   6  14       1459.17       1473.65       114.46 o                         
   0   6  14      17875.30      18991.96      1088.49 o                         
   2   6  14      20098.45      19438.58       333.39 o                         
   4   6  14        391.29        475.03       113.48 o                         
 -11   7  14        745.21        633.47       124.22 o                         
  -9   7  14         19.96         20.54       136.22 o                         
  -7   7  14       1357.74       1341.59       120.84 o                         
  -5   7  14       2117.13       2063.82       136.79 o                         
  -3   7  14       4543.71       5101.61       183.49 o                         
  -1   7  14        343.80        272.73        85.60 o                         
   1   7  14        225.45        322.55       105.06 o                         
   3   7  14        152.01        127.53       100.83 o                         
 -10   8  14       4880.08       4817.96       197.66 o                         
  -8   8  14       2775.49       2975.67       164.08 o                         
  -6   8  14       2007.44       2197.89       141.45 o                         
  -4   8  14      15842.57      15551.45       301.29 o                         
  -2   8  14       1968.65       2048.39       141.54 o                         
   0   8  14       5220.86       4906.87       213.87 o                         
   2   8  14         65.86        130.32       138.23 o                         
  -9   9  14        530.88        443.76       112.32 o                         
  -7   9  14        176.57        294.40       107.66 o                         
  -5   9  14        990.47       1069.71       113.58 o                         
  -3   9  14         25.39        -94.85       149.43 o                         
  -1   9  14       9300.25       9283.95       868.40 o                         
  -6  10  14        439.37        460.85        99.67 o                         
  -4  10  14       1412.11       1183.86       128.07 o                         
  -2  10  14         45.95        227.97        85.96 o                         
 -15   1  15       1841.74       1757.96       152.84 o                         
 -13   1  15        108.30        119.80        76.75 o                         
 -11   1  15       2501.40       2437.98        95.91 o                         
  -9   1  15       1968.18       1835.83        84.18 o                         
  -7   1  15        333.45        366.88       115.23 o                         
  -5   1  15       8646.18       8686.42       316.17 o                         
  -3   1  15         61.95          7.98        73.48 o                         
  -1   1  15      11267.20      11104.42       407.77 o                         
   1   1  15        365.54        501.10        48.01 o                         
   3   1  15         93.84        214.78       121.61 o                         
   5   1  15       2243.19       2302.70       136.30 o                         
 -14   2  15       1519.04       1451.49       137.01 o                         
 -12   2  15       1792.93       1791.70       126.16 o                         
 -10   2  15       1454.93       1270.57       109.91 o                         
  -8   2  15       1898.31       1747.49       114.37 o                         
  -6   2  15         22.13       -103.69       105.26 o                         
  -4   2  15        289.51        191.08        83.87 o                         
  -2   2  15          6.25        -86.33       107.32 o                         
   0   2  15        858.39        909.70        68.79 o                         
   2   2  15       1920.22       1407.25       128.41 o                         
   4   2  15         66.08       -100.08       130.49 o                         
 -13   3  15         61.81        -21.49       143.35 o                         
 -11   3  15       8714.17       8763.92       228.15 o                         
  -9   3  15      10398.68      11222.83       236.87 o                         
  -7   3  15       2497.89       2391.44       132.56 o                         
  -5   3  15      16089.04      16878.54       272.94 o                         
  -3   3  15       4309.07       4755.45       161.72 o                         
  -1   3  15       5439.13       5911.26       126.76 o                         
   1   3  15      14964.03      16005.54       387.29 o                         
   3   3  15       3209.63       3025.68       158.44 o                         
   5   3  15       2484.63       2703.82       157.12 o                         
 -14   4  15       1137.71        987.19       133.94 o                         
 -12   4  15       1959.37       1922.91       135.36 o                         
 -10   4  15       1475.06       1525.93       122.37 o                         
  -8   4  15       1421.34       1355.69       107.36 o                         
  -6   4  15         13.55        -38.83        93.51 o                         
  -4   4  15        270.89        109.08       110.19 o                         
  -2   4  15        894.21        910.77       100.22 o                         
   0   4  15        126.55        261.03        58.35 o                         
   2   4  15         32.22       -130.51       130.51 o                         
   4   4  15        575.67        516.81       107.26 o                         
 -13   5  15       1738.61       1499.51       157.31 o                         
 -11   5  15       4952.42       4975.31       190.34 o                         
  -9   5  15        433.45        483.44       101.64 o                         
  -7   5  15       3334.36       3714.73       156.53 o                         
  -5   5  15       5656.33       5877.52       184.92 o                         
  -3   5  15       1024.34       1097.86       106.17 o                         
  -1   5  15      22473.42      21238.50       786.67 o                         
   1   5  15         47.36         41.70        74.13 o                         
   3   5  15        147.85        311.52       102.53 o                         
 -12   6  15        570.69        368.23       117.63 o                         
 -10   6  15          0.74         31.51       144.39 o                         
  -8   6  15       3176.68       3216.10       156.24 o                         
  -6   6  15       3622.33       3351.14       159.97 o                         
  -4   6  15       9331.75       9719.91       234.94 o                         
  -2   6  15       1571.87       1681.73       125.59 o                         
   0   6  15        603.60        580.69       113.72 o                         
   2   6  15       4734.90       4637.62       189.12 o                         
 -11   7  15       1899.42       1867.64       153.46 o                         
  -9   7  15       1882.12       1885.39       144.75 o                         
  -7   7  15       2393.16       2063.64       143.08 o                         
  -5   7  15       2266.05       2355.38       148.22 o                         
  -3   7  15        570.96        363.34       119.85 o                         
  -1   7  15        119.58        204.83       128.52 o                         
   1   7  15        799.88        914.35        81.93 o                         
 -10   8  15        352.52        444.60       116.12 o                         
  -8   8  15       4405.40       4156.12       187.88 o                         
  -6   8  15        711.38        639.94       120.95 o                         
  -4   8  15          2.84        141.04        92.72 o                         
  -2   8  15       1586.22       1583.88       129.00 o                         
   0   8  15         81.92        145.77        77.15 o                         
  -7   9  15       5951.06       5942.17       207.63 o                         
  -5   9  15       1089.01       1103.92       118.13 o                         
  -3   9  15        538.33        406.73       107.99 o                         
 -14   0  16       8467.94       8482.87       250.16 o                         
 -12   0  16      18176.02      17849.08       318.99 o                         
 -10   0  16      23244.24      22789.20       340.69 o                         
  -8   0  16      36456.89      34336.82       388.14 o                         
  -6   0  16      44445.09      41609.44       421.00 o                         
  -4   0  16       3093.58       3178.64       138.20 o                         
  -2   0  16         62.71         25.61        84.95 o                         
   0   0  16      10900.28      11199.25       577.44 o                         
   2   0  16      18193.85      14990.55       289.40 o                         
   4   0  16        928.34        958.90       123.79 o                         
 -13   1  16        580.99        589.25        76.62 o                         
 -11   1  16        868.09        995.67        82.52 o                         
  -9   1  16          1.48        -81.01        99.44 o                         
  -7   1  16        958.03        781.71       146.91 o                         
  -5   1  16        795.17        774.77        66.53 o                         
  -3   1  16          9.02         17.58        78.18 o                         
  -1   1  16          3.42        -63.27        63.27 o                         
   1   1  16      10251.98      10495.25       483.09 o                         
   3   1  16        697.27        632.82       101.53 o                         
 -14   2  16      21156.72      20275.91       360.30 o                         
 -12   2  16         50.06         65.31        97.80 o                         
 -10   2  16       4442.24       4445.00       166.03 o                         
  -8   2  16        471.25        439.47        89.68 o                         
  -6   2  16       2532.58       2664.38       130.44 o                         
  -4   2  16      24964.65      24706.11       332.05 o                         
  -2   2  16      12866.29      13590.70       256.80 o                         
   0   2  16       1020.05       1205.58        79.45 o                         
   2   2  16        294.75        126.70       143.57 o                         
   4   2  16        559.08        702.96       108.25 o                         
 -13   3  16        472.06        779.38       109.15 o                         
 -11   3  16       3716.03       3440.24       163.58 o                         
  -9   3  16       1245.42       1112.80       122.62 o                         
  -7   3  16       2438.76       2550.89       138.72 o                         
  -5   3  16       1564.68       1509.02       115.80 o                         
  -3   3  16          0.27         87.26       101.77 o                         
  -1   3  16       4229.58       4629.69       262.76 o                         
   1   3  16       4443.99       4348.40       448.25 o                         
   3   3  16        158.03        249.14        94.37 o                         
 -12   4  16       5776.11       6040.44       204.34 o                         
 -10   4  16       2702.99       2625.62       144.33 o                         
  -8   4  16      16316.33      15356.05       275.17 o                         
  -6   4  16       5078.47       5391.77       169.95 o                         
  -4   4  16        983.25        939.47       102.76 o                         
  -2   4  16       1682.50       1818.64       122.56 o                         
   0   4  16        608.27        634.34        72.77 o                         
   2   4  16       2562.82       2298.32       142.33 o                         
 -13   5  16        140.39         97.30       169.39 o                         
 -11   5  16         74.27         55.75       158.85 o                         
  -9   5  16       1034.42        941.38       113.06 o                         
  -7   5  16       5275.62       5220.68       183.02 o                         
  -5   5  16         93.45         76.52       120.24 o                         
  -3   5  16       1354.12       1562.52       124.31 o                         
  -1   5  16         21.06        -35.41        72.23 o                         
   1   5  16       3875.53       3719.18       192.20 o                         
 -12   6  16       4389.74       4237.89       201.46 o                         
 -10   6  16        673.09        661.10       121.45 o                         
  -8   6  16         86.02        113.88       131.37 o                         
  -6   6  16        196.84        295.01        97.85 o                         
  -4   6  16      19054.00      19298.91       333.08 o                         
  -2   6  16      11519.35      11377.92       262.07 o                         
   0   6  16        762.01        769.18       206.63 o                         
  -9   7  16        246.35        -11.26       162.86 o                         
  -7   7  16       6845.83       7382.87       232.09 o                         
  -5   7  16        166.62        260.55       107.54 o                         
  -3   7  16        343.63        501.98       101.88 o                         
  -1   7  16       1325.17       1394.41       119.75 o                         
  -8   8  16      36818.80      35807.20       474.88 o                         
  -6   8  16       3370.94       3288.11       166.62 o                         
  -4   8  16       1193.04       1369.78       123.50 o                         
  -2   8  16         40.42         55.46       160.36 o                         
 -13   1  17        246.68         14.39        90.10 o                         
 -11   1  17         74.52        104.41        94.03 o                         
  -9   1  17       3037.85       3122.02       110.07 o                         
  -7   1  17       1900.19       1761.74        98.78 o                         
  -5   1  17       1854.23       1995.91       199.89 o                         
  -3   1  17       1127.22       1202.25        80.99 o                         
  -1   1  17       2451.56       2500.38       188.08 o                         
   1   1  17        440.47        501.56        55.68 o                         
   3   1  17         65.20        -22.58       102.23 o                         
 -12   2  17        237.55        106.17       146.35 o                         
 -10   2  17         37.07       -125.52       137.57 o                         
  -8   2  17        142.52        307.74        80.19 o                         
  -6   2  17       1611.73       1484.32       113.25 o                         
  -4   2  17        675.40        856.72        95.12 o                         
  -2   2  17       2141.56       2256.37       135.08 o                         
   0   2  17       1079.20       1101.20       125.81 o                         
   2   2  17        619.04        748.72       110.20 o                         
 -13   3  17       6818.16       7071.80       235.40 o                         
 -11   3  17       5436.71       5738.37       203.00 o                         
  -9   3  17       1566.58       1459.84       125.99 o                         
  -7   3  17        713.45        718.20       105.69 o                         
  -5   3  17       5540.83       5476.18       181.37 o                         
  -3   3  17       1981.18       2125.99       138.41 o                         
  -1   3  17       5295.66       5461.02       130.34 o                         
   1   3  17       1799.98       1883.26       249.92 o                         
 -12   4  17        527.93        456.86       115.53 o                         
 -10   4  17       1460.22       1370.66       133.38 o                         
  -8   4  17         94.79         46.54       138.39 o                         
  -6   4  17          6.66        -36.16       117.89 o                         
  -4   4  17        246.31         72.52       146.18 o                         
  -2   4  17        174.57         57.33        89.90 o                         
   0   4  17        197.00        299.99       173.08 o                         
 -11   5  17       2315.27       2157.65       156.90 o                         
  -9   5  17       4400.86       4390.25       188.53 o                         
  -7   5  17       1127.78       1210.90       122.66 o                         
  -5   5  17       6049.30       6087.93       201.12 o                         
  -3   5  17         80.77         45.00        96.04 o                         
  -1   5  17       3072.50       3338.30       133.20 o                         
   1   5  17       1573.43       1615.04       111.56 o                         
 -10   6  17       6620.63       6202.85       222.26 o                         
  -8   6  17       4470.79       4247.55       188.65 o                         
  -6   6  17         23.59         31.85       133.89 o                         
  -4   6  17        418.45        416.88       109.04 o                         
  -2   6  17        707.05        801.13       116.93 o                         
   0   6  17       1467.89       1273.06       106.30 o                         
  -9   7  17        184.31        -11.71       171.82 o                         
  -7   7  17         33.17        102.55       159.10 o                         
  -5   7  17        227.28        207.22       113.26 o                         
  -3   7  17        916.51        843.35       121.63 o                         
 -12   0  18      13941.78      13679.99       306.12 o                         
 -10   0  18       4178.08       4111.05       181.48 o                         
  -8   0  18        255.48        150.41        87.18 o                         
  -6   0  18       1763.77       1796.81       117.61 o                         
  -4   0  18      14265.62      14559.14       280.79 o                         
  -2   0  18      17913.33      19737.78       338.08 o                         
   0   0  18      14545.19      15807.01       732.04 o                         
 -13   1  18          0.27       -106.61       106.61 o                         
 -11   1  18       1267.36       1223.92        90.80 o                         
  -9   1  18        254.05        273.72        74.11 o                         
  -7   1  18       1571.70       1441.64       118.58 o                         
  -5   1  18        113.02        143.22        71.38 o                         
  -3   1  18       7135.97       7527.17       153.40 o                         
  -1   1  18       1929.26       1886.22        87.96 o                         
   1   1  18          4.93        197.81        87.04 o                         
 -12   2  18        756.05        526.20       120.84 o                         
 -10   2  18       3739.27       3215.91       167.66 o                         
  -8   2  18      21117.96      21024.45       339.47 o                         
  -6   2  18        771.21       1017.11       106.73 o                         
  -4   2  18        595.48        767.24       103.64 o                         
  -2   2  18        227.87         49.29       125.06 o                         
   0   2  18       9623.51       9221.14       510.45 o                         
 -11   3  18       1212.72       1214.40       137.72 o                         
  -9   3  18          2.25        126.19       133.84 o                         
  -7   3  18       1136.51       1045.39       125.85 o                         
  -5   3  18       2150.40       2149.52       144.99 o                         
  -3   3  18       2081.12       2315.82       143.55 o                         
  -1   3  18         11.72        -52.58        98.57 o                         
 -10   4  18        125.97        -65.14       148.07 o                         
  -8   4  18        527.84        432.29       103.64 o                         
  -6   4  18        467.84        382.79       100.82 o                         
  -4   4  18       1113.03       1083.18       123.74 o                         
  -2   4  18       2703.87       3010.21       161.37 o                         
   0   4  18       9664.42       9869.31       447.04 o                         
  -9   5  18       1189.42       1041.62       140.37 o                         
  -7   5  18        718.45        729.22       121.03 o                         
  -5   5  18         83.05         49.10       103.95 o                         
  -3   5  18       1676.75       1629.02       139.84 o                         
  -1   5  18       1864.72       1866.05       104.23 o                         
  -8   6  18      18836.78      18310.02       347.22 o                         
  -6   6  18       7155.61       7424.27       227.64 o                         
  -4   6  18        569.21        586.01       122.66 o                         
 -11   1  19       1847.54       1879.41       195.41 o                         
  -9   1  19       2409.34       2537.17       109.53 o                         
  -7   1  19       1497.07       1261.03       172.65 o                         
  -5   1  19       3936.42       4530.30       130.57 o                         
  -3   1  19        340.53        347.89        80.10 o                         
  -1   1  19        479.18        715.34        77.72 o                         
 -10   2  19       1213.99        941.73       135.24 o                         
  -8   2  19        603.00        513.89       112.96 o                         
  -6   2  19       3082.51       2770.71       156.86 o                         
  -4   2  19        287.83        349.78        96.23 o                         
  -2   2  19         51.07         37.30        98.69 o                         
  -9   3  19       6729.17       6900.41       223.16 o                         
  -7   3  19       8068.34       8044.38       235.69 o                         
  -5   3  19       3609.35       3767.11       179.05 o                         
  -3   3  19        146.48        375.25       105.31 o                         
  -8   4  19       1024.67        908.70       127.24 o                         
  -6   4  19        878.94        698.71       114.45 o                         
  -4   4  19         11.08        -83.14       123.84 o                         
  -7   5  19        877.16        590.43       119.66 o                         
  -5   5  19       4991.93       5556.27       205.57 o                         
  -8   0  20      10134.17       9697.58       262.19 o                         
  -6   0  20       7461.62       7230.09       226.24 o                         
  -4   0  20      12909.86      13519.05       300.19 o                         
  -9   1  20         41.23         94.43       106.28 o                         
  -7   1  20       5628.82       5478.60       148.79 o                         
  -5   1  20       3178.58       3240.46       126.65 o                         
  -8   2  20       2042.80       1939.43       148.95 o                         
  -6   2  20         78.90         44.10       142.06 o                         
  -4   2  20       2102.73       2282.38       149.22 o                         
                                                                                
